# Supplementary material for: Vitamin D, Vitamin D Binding Protein, and Longitudinal Outcomes in COPD
Source: PLoS One. 2015 Mar 24;10(3):e0121622. doi: 10.1371/journal.pone.0121622 (PMC4372215; doi:10.1371/journal.pone.0121622)
Supplement: S1 Dataset — (XLSX) [file pone.0121622.s001.xlsx]

## Sheet: Data
idnr	v1kjonn	tokategori	v1alder	v1GOLDpreAne	eksMod2kat	v1pasroyk	vd3_v1deficiency	dead	mortdays	v1bodycomp	v1calcigran	vitdbpKORR3kat_v1	vd3vdbratio	snuddratio2	vd3_v1_3kat
1	1	1	46.5681	1	0	1	1	0	2018	2	0	2	0.0530612	4	1
2	1	1	55.7372	3	0	0	0	0	2016	0	1	2	0.165893	1	0
3	1	1	49.4593	1	0	0	1	0	2015	1	0	1	0.111066	3	1
4	1	1	50.0808	3	0	0	1	0	2012	2	0	2	0.0341013	4	2
5	0	1	49.2895	2	0	1	0	0	2011	0	0	1	0.194714	1	0
6	0	1	51.8549	1	0	0	0	0	2011	0	0	1	0.170016	1	0
7	0	1	51.0746	2	0	0	1	0	2009	0	0	1	0.103032	3	1
8	1	1	49.0869	1	0	1	0	0	2008	0	0	1	0.244337	1	0
9	0	1	68.6571	3	0	0	1	1	471	0	0	1	0.151057	2	1
10	0	1	63.3812	3	1	0	0	1	1045	1	0	1	0.243499	1	0
11	1	0	57.4565				0	0	2004	0	0	1	0.134379		0
12	1	1	49.7413	3	0	1	1	0	2004	1	0	1	0.101387	3	1
13	0	1	61.5222	3	1	0	1	0	2003	1	0	1	0.0781082	4	1
14	1	1	67.1896	3	0	0	1	0	2003	0	0	1	0.0595196	4	2
15	1	1	63.5948	2	1	0	0	0	2002	0	0	2	0.133653	2	0
16	0	1	67.8083	2	0	1	1	1	196	1	0	1	0.112939	3	1
17	1	1	65.4237	3	0	0	0	0	2002	1	0	1	0.320161	1	0
18	0	1	71.9836	2	0	0	0	0	2002	1	0	1	0.220576	1	0
19	1	1	48.0438	1	0	1	1	0	2001	2	0	1	0.0719921	4	1
20	1	0	56.846				0	0	1998	0	0	2	0.0854252		0
21	0	0	58.5544				0	0	1998	1	0	2	0.14036		0
22	1	1	73.8453	2	0	0	1	1	310	1	0	1	0.160877	2	1
23	1	0	51.0691				1	0	1997	2	0	1	0.176712		1
24	1	0	44.3395				1	0	1997	0	0	1	0.0785436		1
25	0	1	67.9836	2	0	0	0	0	1997	1	0	1	0.132946	2	0
26	0	1	67.0472	3	0	1	0	0	1997	1	0	1	0.137166	2	0
27	1	1	57.4237	3	0	0	1	0	1997	1	0	2	0.0510848	4	1
28	0	0	49.2183				1	0	1996	0	0	1	0.261811		1
29	1	0	60.0986				0	0	1996	0	0	1	0.252058		0
30	0	0	74.4367				0	0	1996	0	0	2	0.0891157		0
31	1	0	67.7207				1	0	1996	0	0	1	0.176321		1
32	0	0	45.7413				0	0	1995	0	0	1	0.144526		0
33	0	0	50.1355				1	0	1994	0	0	3	0.0452969		1
34	1	0	58.0917				0	0	1994	0	0	3	0.0703657		0
35	0	0	53.8563				0	0	1994	0	0	2	0.106652		0
36	0	0	52.8296				0	0	1994	0	0	2	0.0979934		0
37	0	0	59.4853				0	0	1994	2	0	2	0.16681		0
38	0	0	52.9199				0	0	1991	1	0	1	0.228695		0
39	1	0	45.2977				1	0	1991	0	0	1	0.123701		1
40	1	0	45.8042				1	0	1991	0	0	1	0.0899281		1
41	0	0	45.8891				1	0	1991	0	0	1	0.0542779		2
42	0	0	65.6181				0	0	1991	2	0	2	0.115317		0
43	0	0	45.7714				1	0	1991	0	0	3	0.0567301		1
44	1	0	50.0616				1	0	1991	0	0	2	0.0513917		1
45	1	0	51.165				1	0	1990	0	0	1	0.179562		1
46	1	0	71.9288				1	0	1990	0	0	1	0.139025		2
47	1	0	47.8193				1	0	1990	0	0	2	0.079917		1
48	1	0	60.1259				1	0	1990	0	0	3	0.0448216		1
49	0	0	54.1164				0	0	1990	0	0	2	0.224677		0
50	1	0	58.8884				0	0	1990	0	0	1	0.247395		0
51	0	0	51.9562				0	0	1990	2	0	2	0.0943875		0
52	1	1	73.3279	3	1	1	1	1	1376	1	0	1	0.0395791	4	2
53	0	0	43.9699				0	0	1989	0	0	1	0.276704		0
54	1	0	60.3368				1	0	1989	2	0	2	0.0825064		1
55	0	0	46.412				0	0	1989	0	0	1	0.224135		0
56	0	0	44.1068				0	0	1989	0	0	3	0.0576122		0
57	0	0	63.833				0	0	1988	0	0	3	0.10336		0
58	1	0	54.7488				1	0	1988	0	0	2	0.0751661		1
59	1	0	48.7611				1	0	1988	0	0	3	0.025		1
60	0	0	48.0027				1	0	1988	0	0	1	0.0766166		1
61	1	0	55.0883				1	0	1988	0	0	3	0.0476796		1
62	0	0	45.3799				1	0	1988	1	0	2	0.0439682		1
63	1	0	65.9083				0	0	1988	0	0	3	0.088141		0
64	0	0	43.4661				0	0	1987	0	0	3	0.0656617		0
65	1	0	62.1602				0	0	1987	0	0	3	0.0687016		0
66	0	0	52.1396				0	0	1987	2	0	1	0.161884		0
67	1	0	56.4244				1	1	882	2	0	1	0.0726669		1
68	0	0	54.2177				0	0	1984	0	0	2	0.0958724		0
69	0	0	49.3689				1	0	1984	0	0	2	0.0934503		1
70	1	0	48.1068				1	0	1983	0	0	3	0.0165582		2
71	1	0	55.822				1	0	1983	0	0	3	0.0298077		1
72	0	0	58.5736				0	0	1983	0	0	1	0.196166		0
73	0	0	43.8522				1	0	1983	0	0	1	0.101408		1
74	0	0	47.9179				0	0	1983	0	0	1	0.140208		0
75	1	0	43.6797				0	0	1983	0	0	2	0.102587		0
76	0	0	71.0335				1	0	1983	2	0	2	0.014035		2
77	1	0	55.8576				0	0	1982	0	0	1	0.174514		0
78	1	0	63.4114				0	0	1982	2	0	1	0.272722		0
79	0	0	66.9624				0	0	1982	1	0	3	0.0695513		0
80	0	0	56.9966				1	0	1982	0	0	3	0.0388622		1
81	1	0	61.7248				1	0	1981	0	0	2	0.0595238		1
82	0	0	65.911				0	0	1982	0	0	2	0.158624		0
83	0	0	47.4196				0	0	1982	0	0	1	0.205029		0
84	1	1	65.9493	1	0	1	0	0	1982	0	0	2	0.1324	2	0
85	0	0	65.9932				1	0	1982	0	0	1	0.111948		1
86	1	0	55.269				1	0	1981	0	0	3	0.0364583		1
87	1	0	57.6071				0	0	1981	0	0	3	0.0727564		0
88	1	0	70.1602				1	0	1981	0	0	2	0.0599286		1
89	1	0	67.3593				1	1	1243	0	0	1	0.0963391		1
90	0	0	40.6954				1	0	1981	0	0	1	0.170672		1
91	0	0	43.3867				1	0	1980	0	0	3	0.0221154		1
92	1	0	49.7029				1	0	1980	0	0	3	0.0593449		1
93	1	0	47.8795				0	0	1980	2	0	1	0.137363		0
94	1	0	47.0965				1	0	1980	0	0	2	0.0646455		1
95	1	0	67.1704				1	0	1980	0	0	1	0.100874		1
96	0	0	53.7714				0	0	1980	0	0	1	0.217456		0
97	1	0	57.41				0	0	1977	0	0	1	0.201889		0
98	0	0	49.1663				0	0	1976	0	0	2	0.0983479		0
99	1	0	58.13				1	0	1976	0	0	1	0.198495		1
100	0	0	45.0568				1	0	1976	0	0	1	0.151876		1
101	1	0	45.6071				1	0	1976	1	0	1	0.184606		1
102	0	0	58.4367				1	0	1975	0	0	2	0.0365898		2
103	1	0	59.8166				0	0	1975	0	0	1	0.247563		0
104	0	0	50.8446				0	0	1975	0	0	3	0.0463141		0
105	1	0	46.2231				1	0	1975	0	0	2	0.052991		1
106	1	0	53.1444				1	0	1974	0	0	2	0.0471151		1
107	1	0	43.5373				1	0	1974	0	0	2	0.0468733		1
108	1	0	43.3347				0	0	1974	0	0	2	0.110282		0
109	1	0	43.3648				1	0	1974	0	0	2	0.0422072		1
110	1	0	60.4983				1	0	1973	2	0	2	0.0485159		1
111	1	0	44.5448				1	0	1973	0	0	2	0.0748178		1
112	0	0	52.5339				1	0	1973	0	0	1	0.121653		1
113	0	0	60.1615				0	0	1973	0	0	1	0.137015		0
114	1	0	43.3812				1	0	1973	0	0	2	0.0208705		2
115	1	0	69.0075				0	0	1973	0	0	1	0.112181		0
116	0	0	46.0808				0	0	1973	0	0	1	0.0919305		0
117	1	0	46.5216				0	0	1973	0	0	2	0.078095		0
118	1	0	61.2594				0	0	1970	0	0	1	0.188171		0
119	0	0	59.2142				1	0	1970	0	0	1	0.102161		1
120	1	0	52.5886				1	0	1970	0	0	1	0.06872		1
121	0	0	50.8611				0	0	1970	0	0	2	0.0914719		0
122	1	0	49.1198				1	0	1970	0	0	1	0.0655311		1
123	1	0	51.885				0	0	1970	2	0	2	0.0785357		0
124	0	0	54.5736				0	0	1970	0	0	2	0.121923		0
125	1	0	48.3176				0	0	1970	0	0	3	0.0580062		0
126	1	0	50.0068				0	0	1970	0	0	2	0.0893172		0
127	0	0	49.2457				1	0	1970	2	0	2	0.034453		1
128	1	0	43.5619				1	0	1970	0	0	1	0.0683783		1
129	1	0	46.9076				1	0	1969	0	0	2	0.0458689		1
130	1	0	46.2505				0	0	1969	0	0	2	0.0933466		0
131	1	0	47.5099				0	0	1969	0	0	1	0.140576		0
132	1	0	44.8871				0	0	1969	0	0	1	0.0939966		0
133	0	0	48.835				0	0	1969	0	0	1	0.133304		0
134	1	0	56.4162				1	0	1969	0	0	2	0.0558664		1
135	1	0	50.8693				1	0	1969	0	0	1	0.0886923		1
136	1	0	40.1944				1	0	1968	0	0	2	0.021245		2
137	0	0	51.9535				0	0	1968	0	0	2	0.0735796		0
138	0	0	60.1177				0	0	1968	0	0	2	0.143658		0
139	0	0	59.3593				0	0	1968	1	0	1	0.103633		0
140	0	0	68.2026				0	0	1968	0	0	1	0.138019		0
141	0	0	59.1157				0	0	1968	0	1	2	0.0981117		0
142	0	0	51.6851				0	0	1968	0	0	1	0.10746		0
143	1	0	43.9261				1	0	1968	0	0	1	0.0837851		1
144	0	0	45.4401				0	0	1967	0	0	1	0.136116		0
145	1	0	48.9418				0	0	1967	0	0	3	0.0552092		0
146	1	0	50.9021				0	0	1967	0	0	3	0.0555513		0
147	1	0	44.8049				1	0	1967	0	0	1	0.0867681		1
148	0	0	50.4613				1	0	1967	0	0	1	0.0597878		1
149	0	0	59.6331				1	0	1967	1	0	1	0.0703379		1
150	1	0	44.2437				0	0	1967	0	0	2	0.0740934		0
151	0	0	51.833				1	0	1967	0	0	1	0.0697483		1
152	0	0	60.4545				1	0	1967	0	0	2	0.0377383		1
153	0	0	43.833				1	0	1967	2	0	2	0.0360762		1
154	0	0	49.7796				0	0	1967	0	0	2	0.0975116		0
155	0	0	48.2491				1	0	1967	0	0	2	0.038681		1
156	1	0	56.2272				1	0	1966	0	0	1	0.0489767		1
157	1	0	56.835				0	0	1966	1	0	2	0.0981186		0
158	0	0	45.0869				1	0	1966	0	0	3	0.0235577		1
159	1	0	42.7433				0	0	1966	0	0	2	0.109324		0
160	0	0	41.0678				0	0	1966	2	0	2	0.0697759		0
161	0	0	49.232				0	0	1966	0	0	3	0.0658408		0
162	0	0	50.3491				1	0	1966	0	0	2	0.0615666		1
163	1	0	51.3457				1	0	1966	2	0	1	0.0653581		1
164	0	0	45.692				0	0	1966	0	0	1	0.134364		0
165	0	0	54.486				1	0	1966	0	0	2	0.0480918		1
166	0	0	55.8877				0	0	1966	0	0	2	0.102766		0
167	1	0	52.9884				1	0	1966	2	0	3	0.0222909		2
168	1	0	61.3333				0	0	1966	1	0	3	0.0534425		0
169	1	0	49.6235				1	0	1966	0	0	2	0.0548176		1
170	0	0	42.1355				0	0	1966	0	0	2	0.0654108		0
171	1	0	46.0014				1	0	1966	0	0	2	0.0352329		1
172	0	0	50.3737				0	0	1966	0	0	2	0.0831039		0
173	1	0	56.9719				0	0	1966	0	0	3	0.0786058		0
174	0	0	56.7283				0	0	1966	2	0	3	0.0703694		0
175	1	0	48.0931				1	0	1966	0	0	1	0.047734		1
176	1	1	68.8624	2	0	0	1	0	1953	1	0	2	0.0413778	4	1
177	1	1	60.6023	2	0	1	1	0	1954	0	0	2	0.0716689	4	1
178	0	1	60.1561	3	1	0	1	0	1954	0	0	3	0.0379006	4	1
179	1	1	74.4778	2	1	0	0	0	1954	0	0	2	0.0791021	4	0
180	1	1	68.6872	2	1	0	1	0	1952	1	0	2	0.0431076	4	1
181	0	1	66.2313	3	1	0	1	0	1952	0	1	1	0.0770061	4	1
182	0	1	61.5825	2	0	0	0	0	1949	0	0	1	0.147479	2	0
183	1	1	70.809	1	0	1	0	0	1949	2	0	2	0.082794	3	0
184	1	1	56.6133	1	0	0	0	0	1949	0	0	2	0.12161	3	0
185	1	1	71.9754	3	0	0	1	1	1763	2	0	1	0.0665327	4	1
186	1	1	72.4162	2	0	1	0	1	1465	1	0	2	0.0884648	3	0
187	0	1	62.9158	2	0	1	0	1	1626	1	0	2	0.0917113	3	0
188	0	1	66.2943	2	0	0	1	0	1948	2	0	3	0.0329487	4	1
189	0	1	61.1389	1	0	0	1	0	1947	2	0	2	0.0459464	4	1
190	0	1	68.3012	1	1	1	1	0	1947	0	0	2	0.0461088	4	1
191	1	1	57.9439	2	0	0	0	0	1946	0	0	2	0.101217	3	0
192	0	1	63.2799	2	0	1	0	0	1946	1	0	2	0.118026	3	0
193	1	1	59.1786	3	0	1	1	0	1946	1	0	2	0.0341418	4	2
194	0	1	60.7693	2	0	0	0	0	1946	0	0	2	0.13607	2	0
195	1	1	62.0835	2	0	0	1	0	1946	0	0	2	0.0364596	4	1
196	1	1	64.0383	2	0	1	1	0	1945	0	0	2	0.0232113	4	2
197	1	1	65.5359	2	0	1	1	0	1945	1	0	2	0.0740974	4	1
198	1	1	74.5325	2	0	1	1	0	1945	2	0	3	0.0273796	4	2
199	1	1	74.0123	3	0	1	0	1	1642	1	0	2	0.125295	2	0
200	0	1	55.0335	2	1	0	0	0	1945	0	1	3	0.107514	3	0
201	0	1	59.6222	2	1	1	1	0	1945	2	1	1	0.0407486	4	2
202	1	1	71.2197	1	0	0	1	0	1941	2	0	1	0.0762922	4	1
203	1	1	55.9589	2	0	0	1	0	1904	0	0	1	0.0635543	4	1
204	1	1	50.1492	2	0	1	1	0	1941	0	0	2	0.0689108	4	1
205	0	1	54.1328	1	0	0	1	0	1940	0	0	2	0.0328412	4	2
206	0	1	69.0678	2	0	0	0	1	1156	1	0	2	0.145531	2	0
207	0	1	74.475	2	0	1	1	0	1940	1	0	2	0.0807921	4	1
208	0	1	70.0534	2	0	0	1	0	1940	2	0	1	0.0931025	3	1
209	1	1	69.8042	2	0	0	0	0	1940	1	0	2	0.0858516	3	0
210	1	1	68.731	2	0	0	1	1	1832	2	0	2	0.0845279	3	1
211	0	1	71.4689	2	0	1	1	0	1940	1	0	2	0.0712835	4	1
212	1	1	67.4223	2	0	0	0	0	1939	1	0	2	0.138267	2	0
213	1	1	74.5407	2	0	0	0	1	1719	0	0	2	0.156497	2	0
214	1	1	63.0965	1	0	0	0	0	1939	2	0	2	0.161943	1	0
215	1	1	67.2197	2	0	1	1	0	1939	0	0	1	0.0843578	3	1
216	1	1	65.4073	2	0	0	1	0	1938	1	0	1	0.140192	2	1
217	0	1	61.0021	2	1	1	1	0	1938	2	0	1	0.0599659	4	2
218	1	1	62.2888	2	0	0	1	0	1938	0	0	2	0.0926564	3	1
219	1	1	64.783	3	0	0	1	0	1938	0	0	2	0.0746351	4	1
220	1	1	71.7755	3	0	0	0	1	855	0	0	2	0.138526	2	0
221	1	1	60.1177	2	0	0	1	0	1938	2	0	1	0.160328	2	1
222	1	1	63.7372	2	1	0	0	1	1874	1	0	1	0.239619	1	0
223	1	1	74.4148	2	1	0	0	0	1938	2	0	1	0.216792	1	0
224	1	1	73.7276	2	0	0	0	0	1935	1	0	2	0.11332	3	0
225	1	1	68.6817	2	0	1	1	0	1935	1	0	1	0.0713215	4	1
226	1	1	70.1273	2	0	0	0	0	1935	0	0	1	0.175493	1	0
227	0	1	60.0274	2	0	0	1	0	1935	0	0	2	0.0547041	4	1
228	0	1	63.6851	2	0	0	0	0	1935	1	0	2	0.12255	2	0
229	1	1	69.1417	2	0	0	1	1	1803	1	0	2	0.07947	4	1
230	1	1	72.5832	2	0	1	1	0	1934	1	0	1	0.0713871	4	1
231	0	1	62.2012	1	0	1	1	0	1933	0	0	2	0.0345101	4	2
232	0	1	62.3655	1	0	0	0	0	1933	0	0	2	0.152074	2	0
233	0	1	56.5394	2	1	1	1	0	1933	0	0	1	0.0789525	4	1
234	0	1	72.0137	2	0	0	0	0	1933	0	0	1	0.166138	1	0
235	1	1	74.3682	2	0	0	0	0	1932	0	0	1	0.151234	2	0
236	1	1	59.937	1	0	0	1	0	1932	0	0	2	0.0678646	4	1
237	0	1	61.5661	2	1	0		0	1932	0	0
238	0	1	54.3737	2	0	1	1	0	1931	1	1	2	0.0699856	4	1
239	1	1	71.5702	2	0	1	0	1	458	2	0	1	0.10659	3	0
240	0	1	65.629	1	0	0		0	1931	2	0
241	0	1	59.9671	2	0	1	1	0	1928	2	0	2	0.0326943	4	2
242	0	1	60.2984	1	0	1	0	0	1928	1	0	2	0.108678	3	0
243	1	1	57.9247	3	1	0	1	0	1927	0	0	2	0.0689597	4	1
244	1	1	64	2	0	0	0	0	1927	0	0	1	0.123124	2	0
245	0	1	50.8255	1	0	1	0	0	1927	1	0	2	0.0967394	3	0
246	1	1	63.2416	1	0	0	0	0	1927	2	0	1	0.205381	1	0
247	1	1	68.3422	1	1	1	1	1	1107	1	0	1	0.116124	3	1
248	0	1	64.6188	2	0	1	1	0	1921	1	0	1	0.052431	4	2
249	1	1	67.822	1	0	0	0	0	1921	0	0	2	0.235458	1	0
250	1	1	58.7214	2	0	1	1	0	1921	0	0	1	0.120325	3	1
251	0	1	69.5222	1	0	0	0	1	1037	0	0	2	0.118413	3	0
252	1	1	68.3997	2	0	0	1	0	1921	0	0	1	0.19003	1	1
253	1	1	57.4702	2	1	1	0	0	1920	0	0	2	0.124823	2	0
254	1	1	49.1198	1	0	0	0	0	1919	0	0	1	0.189913	1	0
255	1	1	55.0445	1	0	1	0	0	1893	1	0	1	0.284393	1	0
256	1	1	70.9569	2	0	1	0	0	1920	0	0	2	0.103427	3	0
257	0	1	56.9336	1	0	0	0	0	1920	0	0	1	0.154516	2	0
258	0	1	57.6947	2	0	0	0	0	1920	0	0				0
259	1	1	63.6879	1	0	0	0	0	1919	2	0	2	0.120418	3	0
260	1	1	51.0007	1	0	0	0	0	1919	2	0	2	0.153576	2	0
261	1	1	72.3696	3	1	0	0	1	1436	2	0	1	0.223795	1	0
262	1	1	66.4695	2	0	1	1	0	1914	1	0	1	0.109437	3	1
263	1	1	63.1294	1	0	0	0	0	1914	0	0	1	0.213478	1	0
264	1	1	74.1109	1	0	1	0	0	1914	0	0	1	0.231275	1	0
265	1	1	56.0329	1	1	1	1	0	1913	2	0	3	0.0722614	4	1
266	1	1	62.6119	3	0	0	0	0	1913	1	0	2	0.142706	2	0
267	1	1	59.332	1	0	0	0	0	1912	2	0	2	0.0960044	3	0
268	1	1	61.3881	3	0	1	1	0	1912	0	0	1	0.112547	3	1
269	0	1	73.1499	1	0	1	0	0	1912	0	0	2	0.149333	2	0
270	1	1	69.2676	2	1	0	0	0	1912	0	0	2	0.126483	2	0
271	1	1	61.0951	2	1	0	1	0	1911	0	0	1	0.0918007	3	1
272	0	1	61.4483	2	0	0	0	0	1911	0	0	2	0.101175	3	0
273	1	1	73.7084	2	0	0	0	0	1911	0	0	1	0.246115	1	0
274	0	1	58.308	1	0	0	0	0	1910	1	0	3	0.160015	2	0
275	0	1	69.1745	3	1	0	1	1	1743	1	0	1	0.0832778	3	1
276	0	1	48.5667	1	0	1	0	1	99	0	0	1	0.194188	1	0
277	1	1	68.2875	2	0	0	0	1	1723	0	0	2	0.142403	2	0
278	0	1	54.6475	2	0	1	1	1	609	1	0	2	0.0778891	4	1
279	1	1	74.026	2	0	0	0	1	1525	1	0				0
280	1	1	63.9014	2	0	0	1	0	1905	2	0	3	0.0315855	4	2
281	1	1	63.833	1	0	0	0	0	1905	0	0	2	0.103763	3	0
282	1	1	68.4134	2	1	0	0	0	1905	0	0	2	0.127349	2	0
283	1	1	64.3696	3	0	1	1	1	758	0	0	2	0.088859	3	1
284	1	1	53.0897	1	0	1	1	0	1905	0	0	2	0.0521434	4	1
285	1	1	65.3908	1	1	0	0	0	1905	0	0	3	0.112771	3	0
286	1	1	52.8925	2	0	1	1	0	1904	2	0	2	0.069966	4	1
287	1	1	58.1383	1	0	0	1	0	1904	0	0	2	0.0450641	4	2
288	0	1	66.4969	2	0	1	0	0	1904	2	0	2	0.100737	3	0
289	0	1	58.8939	1	0	0	1	0	1904	0	0	2	0.0290934	4	2
290	0	1	71.2361	1	0	0	0	0	1903	0	1	3	0.121191	3	0
291	1	1	73.4702	2	0	0	0	1	139	2	0	2	0.210103	1	0
292	1	1	74.4476	1	0	0	0	1	897	1	0	2	0.232448	1	0
293	0	1	66.026	1	0	0	1	1	30	0	0	2	0.118469	3	1
294	1	1	72.1834	2	1	0	1	0	1903	0	0	2	0.0832067	3	1
295	0	1	73.065	2	0	0	1	1	1049	1	0	1	0.0856377	3	1
296	1	1	73.9055	1	0	0	0	0	1900	0	0	3	0.142586	2	0
297	1	1	64.4709	2	0	0	0	1	1518	0	0	1	0.224768	1	0
298	1	1	60.9035	2	0	0	1	0	1900	0	0	2	0.0751732	4	1
299	1	1	48.5777	1	0	1	0	0	1900	0	0	1	0.209019	1	0
300	0	1	64.6215	1	0	0	0	0	1899	0	0	1	0.255913	1	0
301	1	1	64.4244	1	0	1	0	0	1899	0	0	1	0.248532	1	0
302	0	1	41.8508	2	1	1	1	0	1899	2	0	2	0.0655118	4	1
303	1	1	67.4415	2	0	0	0	0	1898	0	0	1	0.358559	1	0
304	1	1	63.4962	1	0	1	1	0	1898	2	0	2	0.086471	3	1
305	0	1	63.9398	1	1	0	0	0	1898	2	0	1	0.158146	2	0
306	0	1	54.7625	2	0	1	0	1	697	1	0	2	0.0890217	3	0
307	1	1	50.6146	1	0	1	0	0	1898	0	0	2	0.125979	2	0
308	0	1	58.8802	1	0	1	0	0	1898	0	0	1	0.260051	1	0
309	0	1	60.5147	2	0	0	1	0	1898	0	0	2	0.0878552	3	1
310	0	1	73.6591	1	0	1		1	238	1	0
311	1	1	71.102	1	0	0	0	0	1893	0	0	1	0.178581	1	0
312	1	1	74.2752	2	1	0	1	0	1893	0	0	1	0.0812928	4	2
313	1	1	64.4627	2	0	0	0	0	1893	0	0	2	0.123504	2	0
314	0	1	68.2382	1	0	1	0	0	1893	1	0	1	0.287045	1	0
315	0	1	57.6454	2	0	0	0	0	1892	0	0	1	0.179366	1	0
316	1	1	64.9747	1	0	1	1	0	1893	0	0	1	0.109731	3	1
317	1	1	67.0418	1	0	1	0	0	1893	0	0	2	0.173536	1	0
318	1	1	57.7385	2	0	1	0	0	1893	1	0	2	0.113537	3	0
319	1	1	60.9637	3	0	1	1	1	1108	2	0	2	0.0766746	4	1
320	0	1	57.2895	2	0	0	0	0	1893	0	0	3	0.07135	4	0
321	0	1	61.0897	1	0	0	0	0	1892	0	0	3	0.125794	2	0
322	0	1	64.1177	1	0	1	0	0	1892	0	0	3	0.118387	3	0
323	0	1	62.6283	1	0	1	0	0	1892	0	0	2	0.234004	1	0
324	1	1	52.9637	3	0	1	1	0	1892	0	0	1	0.113536	3	1
325	1	1	70.2368	1	0	0	0	0	1892	0	0	2	0.144432	2	0
326	0	1	52.1944	1	0	0	0	0	1892	0	0	2	0.0940158	3	0
327	1	1	65.0267	1	0	0	0	0	1892	2	0	2	0.138102	2	0
328	0	1	66.7652	1	1	0	0	0	1891	0	0	3	0.141398	2	0
329	0	1	66.7379	1	0	0	0	0	1891	0	0	2	0.235702	1	0
330	1	1	54.5407	2	0	1	0	0	1891	0	0	1	0.142896	2	0
331	1	1	65.2457	2	0	1	0	0	1891	0	0	2	0.189855	1	0
332	1	1	74.2396	1	0	1	0	0	1891	1	0	2	0.137765	2	0
333	0	1	44.3587	1	1	1	0	0	1891	0	0	2	0.131563	2	0
334	0	1	70.0287	2	0	1	0	0	1891	0	0	2	0.126779	2	0
335	1	1	67.3949	1	0	0	0	1	1188	2	0	2	0.169747	1	0
336	1	1	64.5202	1	0	0	0	0	1891	0	0	2	0.0917538	3	0
337	1	1	65.8042	2	0	1	0	0	1891	0	0	2	0.0996303	3	0
338	1	1	66.089	1	0	0	0	0	1890	0	0	2	0.106042	3	0
339	1	1	54.0287	1	0	1	0	0	1890	0	0	2	0.146139	2	0
340	1	1	68.6817	2	0	0	0	1	1557	2	0	2	0.143731	2	0
341	0	1	68.4956	1	0	1	1	0	1890	0	0	2	0.0930051	3	1
342	1	1	54.0342	1	0	1	1	0	1890	0	0	2	0.0411296	4	2
343	0	1	65.8097	1	0	0	0	0	1889	0	0	2	0.113959	3	0
344	0	1	61.4647	2	1	1	1	0	1889	1	0	2	0.0878969	3	1
345	0	1	56.7064	2	0	1	1	1	1350	0	0	1	0.114112	3	1
346	0	1	57.8207	1	0	1	0	0	1889	0	1	1	0.383558	1	0
347	1	1	71.1239	2	0	1	0	1	133	1	0	2	0.172268	1	0
348	1	1	54.9815	2	1	1	1	0	1886	0	0	1	0.0631688	4	2
349	0	1	74.9131	1	0	1	0	1	1114	1	0	2	0.138206	2	0
350	0	1	60.2957	1	0	1	0	0	1886	0	0	2	0.143721	2	0
351	0	1	53.692	1	0	1	0	0	1886	0	0	2	0.188856	1	0
352	0	1	68.2218	1	0	0	0	0	1886	2	0	2	0.18293	1	0
353	0	1	64.6434	1	1	0	0	0	1886	1	0	3	0.150974	2	0
354	0	1	61.9548	1	0	0	1	0	1885	2	0	1	0.131404	2	1
355	1	1	66.7817	1	0	0	0	1	1361	2	0	1	0.187891	1	0
356	1	1	64.3888	1	0	0	0	0	1885	1	1	2	0.201417	1	0
357	0	1	56.9309	1	1	0	0	0	1885	2	0	2	0.177956	1	0
358	0	1	70.8775	1	0	0	0	0	1885	0	0	2	0.179392	1	0
359	1	1	59.5729	1	0	0	0	1	235	0	0	2	0.122154	3	0
360	1	1	69.4593	2	0	1	1	1	1496	1	0	2	0.0438122	4	2
361	0	1	74.5873	2	0	0	0	1	1374	2	0	1	0.184517	1	0
362	1	1	73.6756	1	0	0	0	0	1884	0	0	2	0.148802	2	0
363	1	1	71.2526	1	0	1	0	0	1884	0	0	1	0.1565	2	0
364	1	1	73.8617	1	0	0	1	0	1883	0	0	1	0.0567486	4	2
365	0	1	70.6612	1	0	1	0	0	1884	0	0	2	0.157376	2	0
366	0	1	61.1143	1	0	1	0	1	1469	1	1	1	0.175177	1	0
367	1	1	65.9822	1	0	0	0	0	1883	0	0	1	0.235289	1	0
368	1	1	61.5907	1	0	0	1	1	160	2	0	2	0.0770363	4	1
369	1	1	55.6496	1	1	0	0	0	1883	0	0	2	0.106727	3	0
370	1	1	57.2101	1	0	1	0	0	1883	0	0	2	0.12666	2	0
371	0	1	56.0383	1	0	0	0	0	1883	0	0	2	0.115666	3	0
372	1	1	59.5592	1	1	1	0	0	1882	0	0	2	0.123008	2	0
373	1	1	60.9774	1	0	0	0	0	1882	2	0	2	0.167422	1	0
374	0	1	48.5257	1	0	0	0	0	1882	0	0	2	0.135905	2	0
375	1	1	69.0951	2	0	1	0	0	1882	1	0	2	0.145598	2	0
376	1	1	60.512	1	0	1	0	0	1879	0	0	3	0.0956061	3	0
377	0	1	61.9932	1	0	1	0	0	1879	1	0	3	0.0727436	4	0
378	1	1	70.371	1	0	1	0	0	1879	0	0	1	0.265953	1	0
379	1	1	55.05	2	0	1	1	0	1879	1	0	1	0.0934321	3	1
380	1	1	71.9589	1	0	0	0	0	1879	2	0	2	0.156123	2	0
381	1	1	66.1054	2	0	1	0	0	1878	0	0	1	0.163987	1	0
382	1	1	72.1232	2	0	1	0	0	1878	1	0	2	0.155591	2	0
383	1	1	63.4689	1	0	0	0	0	1878	2	0	2	0.105782	3	0
384	1	1	62.4695	3	1	0	0	0	1878	1	0	2	0.175043	1	0
385	1	1	66.9158	1	0	0	0	0	1878	0	0	2	0.147647	2	0
386	1	1	66.1328	3	0	1	1	0	1877	1	0	2	0.0918104	3	1
387	1	1	63.6359	1	0	0	0	0	1877	0	0	2	0.155272	2	0
388	1	1	63.0801	1	0	1	0	1	790	1	0	1	0.289485	1	0
389	1	1	62.6311	2	0	0	0	0	1876	2	0	2	0.118466	3	0
390	1	1	68.2355	3	1	0	1	0	1876	2	0	1	0.15987	2	1
391	0	1	61.755	1	0	1	1	0	1876	0	0	1	0.140688	2	1
392	1	1	65.9986	1	0	0	0	0	1876	0	0	1	0.167388	1	0
393	1	1	69.024	2	0	1	0	0	1876	1	0	2	0.105301	3	0
394	0	1	49.974	1	0	1	0	0	1875	0	0	1	0.125976	2	0
395	1	1	67.822	1	0	0	0	0	1872	0	0	2	0.145575	2	0
396	1	1	61.399	2	0	0	0	0	1872	0	0	2	0.10571	3	0
397	0	1	63.8686	2	0	0	1	0	1872	2	0	2	0.0763945	4	1
398	1	1	74.7023	2	0	0	0	0	1872	0	0	1	0.174993	1	0
399	1	1	74.3765	3	1	0	1	1	220	1	0	2	0.0963229	3	1
400	0	1	58.8912	1	0	1	0	0	1872	0	0	3	0.107477	3	0
401	1	1	61.6044	1	0	1	1	0	1872	0	0	2	0.0737168	4	1
402	1	1	64.3942	1	0	0	0	0	1871	1	0	2	0.161038	2	0
403	1	1	70.0507	1	0	0	0	0	1871	0	0	1	0.338655	1	0
404	1	1	62.3381	1	0	1	0	0	1871	0	0	2	0.131811	2	0
405	0	1	60.8597	1	0	0	0	0	1871	0	0	1	0.206592	1	0
406	0	1	71.7919	1	0	1	0	0	1871	1	0	2	0.169329	1	0
407	0	1	72.0246	1	0	0	0	0	1870	1	0	1	0.186901	1	0
408	1	1	60.9856	1	0	0	0	0	1870	0	0	1	0.15102	2	0
409	0	1	63.9644	2	1	1	0	0	1870	0	0	1	0.121099	3	0
410	1	1	71.8275	2	0	1	0	0	1870	0	0	1	0.182972	1	0
411	1	1	70.8583	1	0	0	0	0	1869	2	0	2	0.15366	2	0
412	1	1	66.0479	1	0	0	1	0	1868	0	0	2	0.0645041	4	1
413	0	1	55.4771	1	0	0	0	0	1868	0	0	2	0.161383	1	0
414	1	1	74.9843	1	0	0	0	0	1868	0	0	1	0.180116	1	0
415	1	1	67.4059	2	0	0	0	1	882	0	0	2	0.126416	2	0
416	0	1	50.6667	1	0	1	0	0	1865	0	0	2	0.0845706	3	0
417	1	1	58.8391	1	0	1	0	0	1865	0	0	1	0.264594	1	0
418	1	1	60.6023	1	0	0	0	0	1865	2	0	1	0.215234	1	0
419	1	1	65.5989	1	0	1	0	0	1864	0	0	1	0.224953	1	0
420	0	1	67.1513	1	0	1	0	0	1864	0	0	2	0.155793	2	0
421	1	1	63.2471	1	0	0	0	0	1864	0	0	3	0.0953458	3	0
422	1	1	74.5736	1	0	1	0	0	1864	1	0	1	0.145823	2	0
423	0	1	61.2348	1	0	1	1	0	1864	2	0	1	0.104247	3	1
424	1	1	61.974	1	0	1	0	0	1864	0	0	1	0.197573	1	0
425	1	1	71.6085	1	0	1	0	1	1270	1	0	2	0.150032	2	0
426	1	1	55.154	2	0	1	1	0	1864	0	0	1	0.0925784	3	1
427	0	1	58.1109	1	1	1	0	0	1863	1	0	2	0.215161	1	0
428	1	1	69.3908	1	0	0	0	0	1863	0	0	2	0.119352	3	0
429	1	1	61.8836	1	0	0	0	0	1863	1	0	2	0.0807581	4	0
430	0	1	59.8275	2	0	1	0	0	1863	0	0	2	0.174364	1	0
431	0	1	66.3546	1	0	0	0	0	1863	0	0	2	0.160586	2	0
432	1	1	70.4723	1	0	0	0	0	1862	0	0	2	0.177061	1	0
433	0	1	57.0431	1	0	0	0	0	1861	0	0	2	0.19855	1	0
434	1	1	61.1581	1	0	0	0	0	1861	0	0	1	0.131934	2	0
435	0	1	67.1759	2	1	0	0	1	1654	0	0	2	0.121151	3	0
436	1	1	57.6537	1	0	0	0	0	1858	0	0	1	0.162253	1	0
437	1	1	70.4668	1	0	1	0	0	1858	1	0	2	0.131978	2	0
438	1	1	62.1246	1	0	1	0	0	1857	2	0	2	0.114469	3	0
439	0	1	60.5996	1	0	0	0	0	1857	2	0	2	0.116068	3	0
440	0	1	67.6249	1	0	0	0	0	1856	0	0	1	0.393832	1	0
441	0	1	62.5818	1	0	1	0	0	1856	0	0	1	0.142468	2	0
442	0	1	63.7837	1	0	1	0	0	1855	0	0	2	0.168172	1	0
443	0	1	74.3546	1	1	1	0	0	1855	1	0	2	0.178406	1	0
444	1	1	61.7194	1	0	1	0	0	1854	0	0	2	0.128863	2	0
445	0	1	70.7899	3	1	1	1	0	1850	0	0	2	0.0941001	3	1
446	1	1	59.6331	3	0	0	0	0	1849	1	0	3	0.141839	2	0
447	1	1	61.9247	1	0	0	0	0	1849	2	0	2	0.131505	2	0
448	1	1	60.8131	1	0	0	0	0	1849	0	0	2	0.233478	1	0
449	0	1	52.4736	2	0	1	0	0	1849	1	0	2	0.0892789	3	0
450	0	1	55.384	2	0	0	0	0	1848	0	0	2	0.201712	1	0
451	1	1	69.755	1	1	1	1	1	1819	1	0	1	0.151976	2	1
452	1	1	49.2512	1	0	0	0	0	1844	0	0	2	0.161379	1	0
453	0	1	63.4415	1	0	1	0	0	1844	0	0	1	0.166121	1	0
454	0	1	60.4572	1	1	1	0	0	1844	0	0	2	0.189831	1	0
455	0	1	68.9446	1	0	1	0	0	1843	1	0	1	0.219691	1	0
456	1	1	72.0712	3	0	0	0	1	934	0	0	1	0.180285	1	0
457	1	1	70.2423	3	1	0	0	1	190	1	0	2	0.118915	3	0
458	0	1	66.2204	2	0	0	0	0	1843	2	0	2	0.164842	1	0
459	1	1	69.117	3	1	0	0	1	404	1	1	1	0.242021	1	0
460	1	1	69.128	1	0	0	0	0	1842	0	0	1	0.317766	1	0
461	0	1	63.4634	2	0	0	0	0	1842	0	0	2	0.194628	1	0
462	1	1	61.64	2	1	0	0	0	1837	2	0	1	0.445384	1	0
463	1	1	65.8535	3	1	0	0	0	1833	0	0	1	0.149341	2	0
464	1	1	50.4531	2	0	0	0	0	1829	0	0	1	0.229148	1	0
465	1	1	60.271	2	0	1	0	0	1829	0	0	2	0.103391	3	0
466	1	1	69.1609	2	0	1	0	0	1828	0	0	2	0.17179	1	0
467	1	1	69.7467	2	0	1	0	0	1827	1	0	2	0.11439	3	0
468	0	1	60.3121	2	0	0	0	0	1822	0	0	2	0.125838	2	0
469	1	1	72.9801	2	1	0	0	1	1210	0	1	3	0.134186	2	0
470	1	1	70.9432	3	1	0	0	0	1823	1	0	2	0.182987	1	0
471	0	1	60.6407	2	0	0	1	0	1822	2	0	1	0.0731989	4	1
472	0	1	57.3005	2	0	1	0	0	1821	0	0	2	0.153467	2	0
473	0	1	65.0294	3	0	0	0	0	1821	1	1	2	0.109435	3	0
474	1	1	60.0548	2	1	0	0	0	1821	0	0	2	0.140301	2	0
475	0	1	62.9295	2	0	1	0	1	236	1	0	1	0.441033	1	0
476	0	1	72.8569	2	0	0	0	0	1819	0	0	2	0.193344	1	0
477	1	1	70.3573	2	0	0	0	0	1819	0	0	2	0.164916	1	0
478	1	1	66.2888	3	1	0	0	1	1136	1	0	2	0.186917	1	0
479	1	1	61.9493	2	0	0	0	0	1814	0	0	1	0.303702	1	0
480	1	1	65.4374	3	0	0	0	1	1421	1	0	2	0.103328	3	0
481	0	1	60.5585	3	0	0	0	0	1814	0	0	3	0.0720959	4	0
482	1	1	59.4168	2	0	1	0	0	1813	0	0	2	0.176101	1	0
483	1	1	61.3854	2	0	1	0	0	1809	0	0	1	0.234044	1	0
484	0	1	59.885	3	1	0	0	0	1809	0	0	2	0.135354	2	0
485	0	1	67.1622	2	0	0	0	0	1809	0	0	2	0.19608	1	0
486	1	1	72.4107	2	0	0	1	0	1808	0	0	2	0.072144	4	1
487	0	1	70.5325	2	1	1	0	1	1017	1	0	2	0.0830522	3	0
488	1	1	74.7296	3	1	0	1	1	1301	0	0	2	0.102644	3	1
489	1	1	71.4579	2	1	1	1	1	172	1	0	1	0.152952	2	1
490	1	1	55.0171	2	0	1	0	0	1795	1	0	2	0.120449	3	0
491	1	1	48.0055	2	0	1	1	0	1795	0	0	2	0.0828121	3	1
492	0	1	57.4155	3	1	1	1	0	1793	0	0	2	0.0641849	4	1
493	1	1	59.1239	2	0	1	0	0	1792	0	0	2	0.134564	2	0
494	1	1	72.9555	2	0	0	1	0	1792	0	0	2	0.0723608	4	1
495	1	1	63.948	2	0	0	0	0	1787	0	0	1	0.161532	1	0
496	1	1	64.1424	2	0	0	0	1	1343	1	0	1	0.13752	2	0
497	0	1	74.5572	2	0	0	1	1	1031	2	0	3	0.0176062	4	2
498	0	1	59.4086	2	0	0	1	1	1039	2	0	3	0.0398923	4	1
499	1	1	69.4593	2	0	0	0	0	1773	0	0	2	0.12244	2	0
500	0	1	67.7837	2	0	1	1	0	1773	1	0	1	0.148681	2	1
501	0	1	71.4962	2	1	0	0	0	1771	1	0	2	0.0966945	3	0
502	1	1	71.5291	3	0	0	1	0	1771	0	0	2	0.0802189	4	1
503	1	1	71.6222	2	0	0	1	1	515	2	0	2	0.0674218	4	1
504	0	1	69.065	2	0	0	0	0	1756	1	0	1	0.171572	1	0
505	1	1	48.5585	2	0	1	1	0	1753	0	0	1	0.0686265	4	1
506	1	1	74.7023	2	0	1	0	0	1752	1	0	2	0.108761	3	0
507	1	1	68.3121	2	0	0	0	0	1751	0	0	2	0.13056	2	0
508	1	1	59.6742	2	0	1	1	0	1750	1	0	2	0.0365474	4	2
509	1	1	67.1485	2	0	1	0	0	1746	0	0	2	0.145323	2	0
510	1	1	60.7255	2	0	1	0	0	1745	1	0	2	0.125366	2	0
511	0	1	55.6468	2	0	1	0	0	1744	0	0	2	0.147351	2	0
512	1	1	60.3641	3	1	0	1	1	894	1	0	2	0.0154485	4	2
513	0	1	59.7317	2	1	1	1	0	1739	1	0	2	0.0559861	4	1
514	1	1	70.475	2	1	0	0	0	1738	0	0	2	0.0832481	3	0
515	0	1	67.5483	1	0	0	0	0	1737	0	0	1	0.141224	2	0
516	0	1	52.0356	1	1	1	0	0	1732	0	0	3	0.0933866	3	0
517	1	1	57.4921	1	0	1	0	0	1732	0	0	1	0.207672	1	0
518	1	1	54.1191	1	0	1	1	0	1732	1	0	2	0.0530795	4	1
519	0	1	60.449	1	0	0	0	0	1731	0	0	2	0.120165	3	0
520	0	1	61.2047	1	0	1	1	0	1730	1	0	2	0.0816191	3	1
521	0	1	64.8843	1	0	0	1	0	1730	0	0	3	0.044903	4	1
522	1	1	56.3149	2	0	1	1	0	1729	1	0	3	0.041523	4	1
523	1	1	64.616	2	0	0	0	0	1725	0	0	2	0.13889	2	0
524	0	1	68.2409	1	0	0		0	1725	2	0
525	0	1	68.0602	2	0	0	0	0	1725	1	0	3	0.0743974	4	0
526	0	1	66.8884	1	0	1	1	0	1725	1	0	1	0.104195	3	1
527	1	1	72.3833	2	0	0	1	1	1351	0	0	2	0.0773342	4	1
528	0	1	56.0794	1	0	0	0	0	1723	0	0	2	0.159684	2	0
529	1	1	62.5681	3	0	0	0	0	1722	0	0	2	0.116177	3	0
530	1	1	56.6215	2	0	0	0	0	1722	0	0	2	0.0874004	3	0
531	1	1	54.4476	1	0	1	0	0	1722	0	0	2	0.0961343	3	0
532	0	1	54.5845	1	0	1	1	0	1722	0	0	2	0.0555526	4	1
533	0	1	72.8022	2	0	1	1	1	1425	1	0	3	0.0448523	4	1
534	1	1	68.2875	1	0	1	1	0	1718	0	0	1	0.109545	3	1
535	1	1	62.3546	1	0	1		0	1718	1	0
536	1	1	62.9651	2	0	1	1	0	1718	1	0	3	0.0423489	4	1
537	0	1	59.7098	2	1	0	1	0	1718	0	0	2	0.0714293	4	1
538	0	1	69.4456	2	0	0	1	0	1717	0	0	3	0.013141	4	2
539	1	1	69.588	3	1	0	0	0	1717	1	0	3	0.0640734	4	0
540	0	1	64.783	1	0	1		0	1717	0	0
541	0	1	58.9432	1	0	1	0	0	1717	1	0	3	0.0758854	4	0
542	1	1	56.2108	1	0	1	1	0	1717	0	0	3	0.0505137	4	1
543	1	1	54.2861	2	0	1	1	0	1715	0	0	3	0.0414085	4	1
544	0	1	62.2724	2	1	0	1	0	1715	0	0	3	0.0502344	4	1
545	1	1	58.8884	1	0	0	0	0	1715	0	0	2	0.112902	3	0
546	1	1	55.6988	1	0	1	0	0	1714	0	0	2	0.169493	1	0
547	0	1	62.3491	1	1	0	0	0	1714	0	0	3	0.0758832	4	0
548	0	1	59.2553	1	1	1	1	0	1711	2	0	2	0.0373287	4	2
549	1	1	55.1348	1	0	1	0	0	1711	2	0	3	0.118102	3	0
550	0	1	65.0705	2	1	0	1	0	1711	1	0	3	0.0321887	4	1
551	0	1	62.8008	1	0	1	0	0	1711	1	0	2	0.20455	1	0
552	1	1	57.2266	1	1	1	0	0	1711	1	0	3	0.0594978	4	0
553	0	1	64.1478	1	0	0	0	0	1710	0	1	3	0.0574377	4	0
554	1	1	71.1431	1	0	0	0	1	863	2	0	2	0.137127	2	0
555	0	1	54.1958	2	0	0	0	0	1709	0	0	2	0.129987	2	0
556	1	1	69.462	1	0	1	0	1	1073	0	0	3	0.0658941	4	0
557	0	1	74.82	2	0	0	0	0	1709	1	0	1	0.119568	3	0
558	1	1	61.7057	1	0	0		1	411	2	0
559	0	1	64.5886	1	0	0	0	0	1708	0	1	2	0.140059	2	0
560	0	1	63.3457	2	1	0	1	0	1708	2	0	2	0.0350198	4	2
561	1	1	61.514	2	0	1	1	0	1707	0	0	2	0.0323319	4	2
562	1	1	55.2553	1	0	1	1	0	1707	0	0	3	0.0397864	4	1
563	0	0	53.1143				1	0	1955	0	0	1	0.068174		1
564	1	0	51.0828				1	0	1955	0	0	2	0.0627687		1
565	0	0	44.1752				1	0	1955	0	0	2	0.0386001		1
566	1	0	59.0226				1	0	1955	0	0	2	0.0568015		1
567	1	0	46.8145				1	0	1955	0	0	1	0.0813449		1
568	0	0	54.4011				1	0	1955	0	0	2	0.0372359		1
569	1	0	49.6838				1	0	1955	2	0	2	0.0639818		1
570	0	0	49.5934				0	0	1955	1	0	2	0.109669		0
571	1	0	45.1773				1	0	1955	0	0	1	0.0429039		2
572	1	0	40.2245				0	0	1954	0	0	1	0.109565		0
573	0	0	55.2444				0	0	1954	0	0	3	0.148661		0
574	1	0	57.8261				0	0	1948	0	0	1	0.210457		0
575	0	0	61.3169				1	0	1953	0	0	3	0.0379006		1
576	0	0	41.4483				0	0	1949	0	0	1	0.121482		0
577	1	0	49.7522				0	0	1953	0	0	1	0.147775		0
578	0	0	73.5578				1	0	1953	0	0	3	0.0524646		1
579	0	0	44.0465				1	0	1952	0	0	1	0.0639959		1
580	0	0	55.1704				0	0	1952	0	0	2	0.125124		0
581	0	0	61.5688				0	0	1949	0	0	2	0.182449		0
582	0	0	49.7906				1	0	1949	0	0	1	0.0882073		1
583	1	0	65.7221				0	0	1948	0	0	1	0.138877		0
584	0	0	67.0445				0	0	1948	0	0	1	0.0973834		0
585	1	0	51.6249				0	0	1948	0	0	2	0.0976231		0
586	0	0	42.9706				1	0	1948	0	0	1	0.0527579		1
587	0	0	62.3984				0	0	1947	1	0	2	0.132221		0
588	1	0	52.2656				0	0	1947	2	0	2	0.0936774		0
589	1	0	52.3723				0	0	1947	0	0	2	0.127352		0
590	1	0	49.1307				0	0	1947	0	0	2	0.116147		0
591	1	0	52.6899				0	0	1946	0	0	2	0.104667		0
592	0	0	56.1177				0	0	1941	0	0	2	0.115703		0
593	0	0	53.2649				0	0	1941	0	0	2	0.0946803		0
594	1	0	51.206				0	0	1939	0	0	2	0.0973353		0
595	0	0	62.809				0	0	1921	0	0				0
596	0	0	52.1068				1	0	1920	0	0	2	0.0387678		1
597	1	0	47.6742				0	0	1914	0	0	2	0.0678667		0
598	0	0	69.0787				0	0	1914	0	0	3	0.0867811		0
599	0	1	57.4292	1	0	1	0	0	1835	1	0	3	0.102705	3	0
600	1	1	49.5113	1	0	1	0	0	1834	0	0	2	0.159826	2	0
601	0	1	51.3101	1	0	0	0	0	1833	2	0	2	0.126705	2	0
602	1	1	60.46	1	0	1	0	0	1833	0	0	2	0.0875396	3	0
603	0	1	42.8966	1	0	1	0	0	1830	0	0	1	0.124239	2	0
604	1	1	65.3087	1	0	1	0	0	1829	1	0	1	0.17458	1	0
605	0	1	68.5969	2	1	1	0	1	875	0	1	2	0.148427	2	0
606	1	1	53.692	1	0	0	0	0	1820	0	0	2	0.162743	1	0
607	1	1	60.9665	1	0	0	0	0	1815	2	0	2	0.103437	3	0
608	0	1	70.6694	1	0	1	0	0	1815	1	0	2	0.103345	3	0
609	0	1	70.9651	1	0	1	0	0	1815	1	0	2	0.10757	3	0
610	0	1	69.4511	1	0	0	0	0	1813	0	0	2	0.135336	2	0
611	1	1	63.2197	1	0	1	1	0	1774	1	0	1	0.0479285	4	2
612	0	1	64.5421	1	0	1	1	0	1723	0	0	1	0.0902384	3	1
613	1	1	75.4141	2	0	0	0	0	1854	1	0	1	0.133694	2	0
614	0	0	46.5216				0	0	1597	0	0	2	0.0944225		0
615	1	0	58.7734				1	0	1597	2	0				2
616	1	0	57.9439				0	0	1597	0	0	2	0.149818		0
617	1	0	41.2594				0	0	1597	0	0	2	0.101482		0
618	0	0	44.8487				1	0	1596	0	0	2	0.0657203		1
619	0	0	58.3299				0	0	1596	0	0	2	0.0827359		0
620	1	0	49.1882				1	0	1596	0	0	2	0.0316638		2
621	0	0	70.9843				0	0	1596	0	0	1	0.104956		0
622	1	0	57.9138				0	0	1596	0	0	2	0.135786		0
623	0	0	69.3881				1	0	1595	0	0	1	0.127854		1
624	1	0	70.2067				1	0	1595	0	0	2	0.0671061		1
625	0	0	54.9541				0	0	1595	0	0	2	0.084136		0
626	1	0	69.974				0	0	1595	0	0	1	0.21037		0
627	1	0	63.2854				0	0	1595	0	0	1	0.123124		0
628	0	0	59.666				0	0	1584	0	1	3	0.0669918		0
629	1	0	57.6728				1	0	1584	0	0	3	0.0451475		1
630	0	0	65.4374				0	0	1556	0	0	2	0.0900287		0
631	1	0	74.0999				0	1	284	2	0	2	0.0832334		0
632	1	0	68.4572				1	0	1556	0	0	1	0.0837013		1
633	1	0	66.9678				0	0	1556	0	0	1	0.114326		0
634	1	0	62.3573				0	0	1556	0	0	1	0.141121		0
635	1	0	46.3135				1	0	1556	0	0	1	0.126926		1
636	1	0	73.8809				0	0	1556	0	0	1	0.181951		0
637	1	0	67.7892				0	0	1556	0	0	3	0.06312		0
638	0	0	59.436				0	0	1555	0	0	1	0.163796		0
639	1	0	57.1034				0	0	1555	0	0	2	0.112196		0
640	0	0	62.7953				0	0	1555	0	0	2	0.114064		0
641	0	0	58.9514				0	0	1555	0	0	1	0.135922		0
642	0	0	66.6639				0	0	1555	0	0	3	0.0726682		0
643	0	0	56.4298				0	0	1555	0	0	1	0.134267		0
644	0	0	57.2923				1	0	1554	0	0	2	0.0558673		1
645	1	0	70.2177				0	0	1554	0	0	2	0.108775		0
646	0	0	62.3381				1	0	1554	0	0	1	0.0621598		1
647	0	0	66.4285				0	0	1554	0	0	2	0.126826		0
648	0	0	68.9062				0	0	1554	0	0	1	0.117836		0
649	1	0	66.2888				1	0	1554	0	0	1	0.0610231		1
650	0	0	70.1054				0	0	1548	0	0	3	0.0707636		0
651	0	0	58.8693				0	0	1548	0	0	2	0.0897103		0
652	0	0	69.5934				0	0	1464	0	0	1	0.165965		0
653	1	0	55.6441				0	0	1464	0	0	2	0.0826391		0
654	1	0	55.9233				0	0	1458	0	0	1	0.367397		0
655	0	0	59.2279				0	0	1458	0	0	2	0.0998046		0
656	1	0	67.9425				0	0	1458	0	0	2	0.152451		0
657	1	0	74.8638				0	0	1458	0	0	2	0.134422		0
658	1	0	65.1444				0	0	1415	0	0	1	0.155894		0
659	1	0	64.5421				0	0	1438	0	0	1	0.126474		0
660	1	1	59.5072	2	0	1	1	0	1354	1	0	3	0.022225	4	1
661	1	1	65.6701	3	0	1	1	0	1351	1	0	2	0.0814457	4	1
662	1	1	61.2868	1	0	0	1	0	1352	0	0	3	0.0528759	4	1
663	1	1	61.5442	1	0	0	0	0	1351	0	0	2	0.132428	2	0
664	0	1	55.2225	1	0	0	0	0	1351	1	0	1	0.165055	1	0
665	0	1	66.1164	1	0	0	0	0	1309	0	0	2	0.134542	2	0
666	0	1	63.1157	2	0	1	1	0	1298	0	0	2	0.0290184	4	2
667	1	0	63.53				0	0	688	0	0	1	0.133129		0
668	0	0	74.97				0	0	687	0	0	2	0.0947665		0
669	0	0	61.73				1	0	686	0	0	1	0.0860544		1
670	1	0	64.22				0	0	686	0	0	2	0.165245		0
671	0	0	67.52				1	0	685	0	0	1	0.0434269		2
672	0	0	65.44				0	0	685	0	0	3	0.0917908		0
673	1	0	78.12				0	0	681	1	0	1	0.195368		0
674	1	0	67.53				0	0	681	0	0	2	0.0853351		0
675	1	0	77.17				0	0	680	0	0	2	0.108635		0
676	0	0	69.17				0	0	680	0	0	2	0.143596		0
677	1	0	69.62				0	0	680	0	0	1	0.16841		0
678	0	0	64.49					0	680	0	0
679	1	0	65.15				0	0	679	0	0	2	0.22483		0
680	1	0	67.69				0	0	679	0	0	1	0.120676		0
681	0	0	72.88				0	0	679	0	1	2	0.126819		0
682	1	0	76.12				0	0	675	0	0	1	0.155235		0
683	1	0	66.01				0	0	674	0	0	2	0.127237		0
684	1	0	72.8				0	0	674	0	0	2	0.173784		0
685	1	0	71.7				0	0	674	0	0	1	0.120986		0
686	1	0	67.23				0	0	673	0	0	1	0.13761		0
687	1	0	65.13				0	0	673	0	0	2	0.136652		0
688	1	0	63.68				0	1	195	0	0	1	0.141343		0
689	1	0	71.41				0	0	673	0	0	2	0.112581		0
690	0	0	62.03				1	0	673	0	0	2	0.0664908		1
691	1	0	63.25				0	0	672	0	0	3	0.0760882		0
692	0	0	62.55				0	0	672	0	0	3	0.0797286		0
693	1	0	72.68				0	0	672	0	0	1	0.135464		0
694	1	0	73.67				0	0	671	0	0	2	0.103721		0
695	0	0	73.69				0	1	480	0	0	2	0.0800717		0
696	0	0	66.65				0	0	671	0	0	3	0.0599057		0
697	1	0	70.26				0	0	671	0	0	3	0.0735838		0
698	1	0	63.54				0	0	671	0	0	2	0.0765805		0
699	0	0	70.45				0	0	668	0	0	1	0.149145		0
700	0	0	65.69				0	0	667	0	0	2	0.0819172		0
701	1	0	70.43				0	0	667	0	0	2	0.08184		0
702	0	0	71.23				0	0	667	0	0	3	0.0789263		0
703	1	0	65.47				0	0	666	0	0	1	0.113625		0
704	0	0	64.75				0	0	666	0	0	2	0.074628		0
705	0	0	63.48				0	0	666	0	0	2	0.101292		0
706	1	0	66.71				0	0	666	0	0	2	0.121411		0
707	0	0	61.97				0	0	666	0	0	3	0.0901223		0
708	0	0	69.51				1	0	666	0	0	2	0.0737053		1
709	1	0	71.81				0	0	666	0	0	3	0.0939711		0
710	0	0	62.33				0	0	665	0	0	2	0.127662		0
711	1	0	65.8				0	0	665	0	0	2	0.104584		0
712	0	0	73.15				0	0	664	0	0	3	0.082532		0
713	0	0	76.18				1	0	661	0	0	1	0.0873595		1
714	1	0	63.81				0	0	660	0	0	2	0.115555		0
715	1	0	62.17				0	0	660	0	0	2	0.106267		0
716	0	0	64.51				0	0	660	1	0	3	0.0786214		0
717	0	0	75.43				0	0	660	1	0	3	0.0645032		0
718	1	0	67.48				0	0	660	0	0	2	0.17528		0
719	1	0	62.69				0	0	659	0	0	2	0.132773		0
720	0	0	62.86				0	0	962	0	0	3	0.0683248		0
721	1	0	65.43				0	0	962	0	0	2	0.0875053		0
722	1	0	63.79				0	0	962	0	0	2	0.0758958		0
723	1	0	62.68				1	0	962	0	0	3	0.0291529		1
724	0	0	71.17				0	0	657	0	0	3	0.0654609		0
725	1	0	71.91				0	0	654	0	0	2	0.078379		0
726	1	0	74.91				0	0	653	0	0	3	0.0632418		0
727	1	0	63.6				0	0	653	0	0	2	0.120465		0
728	1	0	79.07				1	0	653	0	0	2	0.0665271		1
729	0	0	68.28				1	0	653	0	0	1	0.116338		1
730	0	0	66.25				0	0	653	0	0	2	0.0759759		0
731	1	0	73.69				0	0	653	0	0	2	0.150557		0
732	0	0	70.57				0	0	652	0	0	2	0.13779		0
733	1	0	71.39				0	0	652	0	0	3	0.121989		0
734	1	0	61.98				0	0	651	0	0	2	0.103143		0
735	0	0	77.7				0	0	651	0	0	3	0.0831625		0
736	1	0	78.94				0	0	650	0	0	2	0.116072		0
737	1	0	66.74				1	0	650	0	0	2	0.0557624		1
738	1	0	71.06				0	0	647	0	0	2	0.127758		0
739	1	0	64.83				0	0	645	0	0	3	0.0766812		0
740	1	0	65.23				0	0	645	0	0	2	0.0810724		0
741	1	0	74.78				0	0	644	1	0	2	0.0824764		0
742	1	0	62.01				0	0	644	0	0	3	0.086506		0
743	1	0	77.7				0	0	644	0	0	2	0.11912		0
744	0	0	65.52				0	0	643	0	1	3	0.090078		0
745	0	0	73.98				0	0	640	0	0	1	0.14981		0
746	0	0	66.87				0	0	639	0	0	2	0.12598		0
747	1	0	67.63				0	0	638	0	0	3	0.0651935		0
748	1	0	64.91				0	0	636	0	0	2	0.107168		0
749	1	0	69.79				0	0	633	0	0	1	0.130237		0
750	1	0	72.83				0	0	632	0	0	1	0.0889745		0
751	1	0	64.81				0	0	632	0	0	2	0.0995841		0
752	0	0	63.06				0	0	630	0	0	2	0.0847782		0
753	0	0	71.26				0	0	629	0	0	1	0.132108		0
754	1	0	67.75				0	0	626	0	0	1	0.167346		0
755	0	0	62.3				0	0	624	0	0	2	0.0882717		0
756	1	0	62.45				0	0	619	0	0	2	0.124478		0
757	0	0	72.19				1	0	619	0	0	2	0.0589119		1
758	1	0	72.73				0	0	616	0	0	2	0.124778		0
