# Supplementary material for: Vitamin D, Vitamin D Binding Protein, and Longitudinal Outcomes in COPD
Source: PLoS One. 2015 Mar 24;10(3):e0121622. doi: 10.1371/journal.pone.0121622 (PMC4372215; doi:10.1371/journal.pone.0121622)
Supplement: S2 Dataset — (XLSX) [file pone.0121622.s002.xlsx]

## Sheet: Data
id	year	v1kjonn	tokategori	v1alder	v1GOLDpreAne	eksMod2kat	v1pasroyk	antxy	v1bodycomp	v1aarstid	vitdbpKORR3kat_v1	vd3_v1NY10decrease	v1calcigran	vd3_v1_3kat	snuddratio2
1	1	1	1	46.5681	1	0	1	1	2	1	2	-1.08974	0	1	4
1	2	1	1	46.5681	1	0	1	3	2	1	2	-1.08974	0	1	4
1	3	1	1	46.5681	1	0	1	0	2	1	2	-1.08974	0	1	4
2	1	1	1	55.7372	3	0	0	5	0	1	2	-3.53766	1	0	1
2	2	1	1	55.7372	3	0	0	11	0	1	2	-3.53766	1	0	1
2	3	1	1	55.7372	3	0	0	9	0	1	2	-3.53766	1	0	1
3	1	1	1	49.4593	1	0	0	0	1	1	1	-1.71875	0	1	3
3	2	1	1	49.4593	1	0	0	0	1	1	1	-1.71875	0	1	3
3	3	1	1	49.4593	1	0	0	0	1	1	1	-1.71875	0	1	3
4	1	1	1	50.0808	3	0	0	3	2	1	2	-0.693109	0	2	4
4	2	1	1	50.0808	3	0	0	1	2	1	2	-0.693109	0	2	4
4	3	1	1	50.0808	3	0	0	0	2	1	2	-0.693109	0	2	4
5	1	0	1	49.2895	2	0	1	2	0	1	1	-2.13942	0	0	1
5	2	0	1	49.2895	2	0	1	1	0	1	1	-2.13942	0	0	1
5	3	0	1	49.2895	2	0	1	0	0	1	1	-2.13942	0	0	1
6	1	0	1	51.8549	1	0	0	0	0	1	1	-2.40785	0	0	1
6	2	0	1	51.8549	1	0	0	0	0	1	1	-2.40785	0	0	1
6	3	0	1	51.8549	1	0	0	0	0	1	1	-2.40785	0	0	1
7	1	0	1	51.0746	2	0	0	2	0	1	1	-1.44631	0	1	3
7	2	0	1	51.0746	2	0	0	5	0	1	1	-1.44631	0	1	3
7	3	0	1	51.0746	2	0	0	4	0	1	1	-1.44631	0	1	3
8	1	1	1	49.0869	1	0	1	0	0	1	1	-4.08654	0	0	1
8	2	1	1	49.0869	1	0	1	0	0	1	1	-4.08654	0	0	1
8	3	1	1	49.0869	1	0	1	0	0	1	1	-4.08654	0	0	1
9	1	0	1	68.6571	3	0	0		0	1	1	-1.25	0	1	2
9	2	0	1	68.6571	3	0	0		0	1	1	-1.25	0	1	2
9	3	0	1	68.6571	3	0	0		0	1	1	-1.25	0	1	2
10	1	0	1	63.3812	3	1	0	5	1	1	1	-2.58413	0	0	1
10	2	0	1	63.3812	3	1	0	5	1	1	1	-2.58413	0	0	1
10	3	0	1	63.3812	3	1	0		1	1	1	-2.58413	0	0	1
11	1	1	0	57.4565				0	0	1	1	-2.37179	0	0
11	2	1	0	57.4565				0	0	1	1	-2.37179	0	0
11	3	1	0	57.4565				0	0	1	1	-2.37179	0	0
12	1	1	1	49.7413	3	0	1	2	1	1	1	-1.11779	0	1	3
12	2	1	1	49.7413	3	0	1	3	1	1	1	-1.11779	0	1	3
12	3	1	1	49.7413	3	0	1	1	1	1	1	-1.11779	0	1	3
13	1	0	1	61.5222	3	1	0	3	1	1	1	-1.04567	0	1	4
13	2	0	1	61.5222	3	1	0	3	1	1	1	-1.04567	0	1	4
13	3	0	1	61.5222	3	1	0	3	1	1	1	-1.04567	0	1	4
14	1	1	1	67.1896	3	0	0		0	1	1	-0.801282	0	2	4
14	2	1	1	67.1896	3	0	0		0	1	1	-0.801282	0	2	4
14	3	1	1	67.1896	3	0	0		0	1	1	-0.801282	0	2	4
15	1	1	1	63.5948	2	1	0	1	0	1	2	-3.36138	0	0	2
15	2	1	1	63.5948	2	1	0	4	0	1	2	-3.36138	0	0	2
15	3	1	1	63.5948	2	1	0	10	0	1	2	-3.36138	0	0	2
16	1	0	1	67.8083	2	0	1		1	1	1	-1.16186	0	1	3
16	2	0	1	67.8083	2	0	1		1	1	1	-1.16186	0	1	3
16	3	0	1	67.8083	2	0	1		1	1	1	-1.16186	0	1	3
17	1	1	1	65.4237	3	0	0	1	1	1	1	-3.64984	0	0	1
17	2	1	1	65.4237	3	0	0	9	1	1	1	-3.64984	0	0	1
17	3	1	1	65.4237	3	0	0	5	1	1	1	-3.64984	0	0	1
18	1	0	1	71.9836	2	0	0	1	1	1	1	-2.47596	0	0	1
18	2	0	1	71.9836	2	0	0	1	1	1	1	-2.47596	0	0	1
18	3	0	1	71.9836	2	0	0	0	1	1	1	-2.47596	0	0	1
19	1	1	1	48.0438	1	0	1	0	2	1	1	-1.16987	0	1	4
19	2	1	1	48.0438	1	0	1	0	2	1	1	-1.16987	0	1	4
19	3	1	1	48.0438	1	0	1	0	2	1	1	-1.16987	0	1	4
20	1	1	0	56.846				0	0	1	2	-2.03526	0	0
20	2	1	0	56.846				0	0	1	2	-2.03526	0	0
20	3	1	0	56.846				0	0	1	2	-2.03526	0	0
21	1	0	0	58.5544				0	1	1	2	-2.84054	0	0
21	2	0	0	58.5544				0	1	1	2	-2.84054	0	0
21	3	0	0	58.5544				0	1	1	2	-2.84054	0	0
22	1	1	1	73.8453	2	0	0	0	1	1	1	-1.55849	0	1	2
22	2	1	1	73.8453	2	0	0		1	1	1	-1.55849	0	1	2
22	3	1	1	73.8453	2	0	0		1	1	1	-1.55849	0	1	2
23	1	1	0	51.0691				0	2	1	1	-1.39824	0	1
23	2	1	0	51.0691				0	2	1	1	-1.39824	0	1
23	3	1	0	51.0691				0	2	1	1	-1.39824	0	1
24	1	1	0	44.3395				0	0	1	1	-1.14183	0	1
24	2	1	0	44.3395				0	0	1	1	-1.14183	0	1
24	3	1	0	44.3395				0	0	1	1	-1.14183	0	1
25	1	0	1	67.9836	2	0	0	0	1	1	1	-2.06731	0	0	2
25	2	0	1	67.9836	2	0	0	0	1	1	1	-2.06731	0	0	2
25	3	0	1	67.9836	2	0	0	0	1	1	1	-2.06731	0	0	2
26	1	0	1	67.0472	3	0	1	0	1	1	1	-2.39183	0	0	2
26	2	0	1	67.0472	3	0	1	1	1	1	1	-2.39183	0	0	2
26	3	0	1	67.0472	3	0	1	2	1	1	1	-2.39183	0	0	2
27	1	1	1	57.4237	3	0	0	0	1	1	2	-1.03766	0	1	4
27	2	1	1	57.4237	3	0	0	0	1	1	2	-1.03766	0	1	4
27	3	1	1	57.4237	3	0	0	0	1	1	2	-1.03766	0	1	4
28	1	0	0	49.2183				0	0	1	1	-1.78686	0	1
28	2	0	0	49.2183				0	0	1	1	-1.78686	0	1
28	3	0	0	49.2183				0	0	1	1	-1.78686	0	1
29	1	1	0	60.0986				0	0	1	1	-2.55208	0	0
29	2	1	0	60.0986				0	0	1	1	-2.55208	0	0
29	3	1	0	60.0986				0	0	1	1	-2.55208	0	0
30	1	0	0	74.4367				0	0	1	2	-2.11538	0	0
30	2	0	0	74.4367				0	0	1	2	-2.11538	0	0
30	3	0	0	74.4367				0	0	1	2	-2.11538	0	0
31	1	1	0	67.7207				0	0	1	1	-1.80288	0	1
31	2	1	0	67.7207				0	0	1	1	-1.80288	0	1
31	3	1	0	67.7207				0	0	1	1	-1.80288	0	1
32	1	0	0	45.7413				0	0	1	1	-2.35577	0	0
32	2	0	0	45.7413				0	0	1	1	-2.35577	0	0
32	3	0	0	45.7413				0	0	1	1	-2.35577	0	0
33	1	0	0	50.1355				0	0	1	3	-1.69071	0	1
33	2	0	0	50.1355				0	0	1	3	-1.69071	0	1
33	3	0	0	50.1355				0	0	1	3	-1.69071	0	1
34	1	1	0	58.0917				1	0	1	3	-2.22356	0	0
34	2	1	0	58.0917				0	0	1	3	-2.22356	0	0
34	3	1	0	58.0917				0	0	1	3	-2.22356	0	0
35	1	0	0	53.8563				0	0	1	2	-2.30769	0	0
35	2	0	0	53.8563				0	0	1	2	-2.30769	0	0
35	3	0	0	53.8563				0	0	1	2	-2.30769	0	0
36	1	0	0	52.8296				0	0	1	2	-2.21955	0	0
36	2	0	0	52.8296				0	0	1	2	-2.21955	0	0
36	3	0	0	52.8296				0	0	1	2	-2.21955	0	0
37	1	0	0	59.4853				0	2	1	2	-3.16106	0	0
37	2	0	0	59.4853				0	2	1	2	-3.16106	0	0
37	3	0	0	59.4853				0	2	1	2	-3.16106	0	0
38	1	0	0	52.9199				0	1	1	1	-3.78205	0	0
38	2	0	0	52.9199				0	1	1	1	-3.78205	0	0
38	3	0	0	52.9199				0	1	1	1	-3.78205	0	0
39	1	1	0	45.2977				0	0	1	1	-1.43029	0	1
39	2	1	0	45.2977				0	0	1	1	-1.43029	0	1
39	3	1	0	45.2977				0	0	1	1	-1.43029	0	1
40	1	1	0	45.8042				0	0	1	1	-1.09375	0	1
40	2	1	0	45.8042				0	0	1	1	-1.09375	0	1
40	3	1	0	45.8042				0	0	1	1	-1.09375	0	1
41	1	0	0	45.8891				0	0	1	1	-0.717147	0	2
41	2	0	0	45.8891				0	0	1	1	-0.717147	0	2
41	3	0	0	45.8891				0	0	1	1	-0.717147	0	2
42	1	0	0	65.6181				0	2	1	2	-2.17949	0	0
42	2	0	0	65.6181				0	2	1	2	-2.17949	0	0
42	3	0	0	65.6181				0	2	1	2	-2.17949	0	0
43	1	0	0	45.7714				1	0	1	3	-1.89904	0	1
43	2	0	0	45.7714				0	0	1	3	-1.89904	0	1
43	3	0	0	45.7714				0	0	1	3	-1.89904	0	1
44	1	1	0	50.0616				1	0	1	2	-1.20192	0	1
44	2	1	0	50.0616				0	0	1	2	-1.20192	0	1
44	3	1	0	50.0616				0	0	1	2	-1.20192	0	1
45	1	1	0	51.165				0	0	1	1	-1.91907	0	1
45	2	1	0	51.165				0	0	1	1	-1.91907	0	1
45	3	1	0	51.165				0	0	1	1	-1.91907	0	1
46	1	1	0	71.9288				0	0	1	1	-0.957532	0	2
46	2	1	0	71.9288				0	0	1	1	-0.957532	0	2
46	3	1	0	71.9288				0	0	1	1	-0.957532	0	2
47	1	1	0	47.8193				0	0	1	2	-1.89503	0	1
47	2	1	0	47.8193				0	0	1	2	-1.89503	0	1
47	3	1	0	47.8193				0	0	1	2	-1.89503	0	1
48	1	1	0	60.1259				0	0	1	3	-1.85897	0	1
48	2	1	0	60.1259				0	0	1	3	-1.85897	0	1
48	3	1	0	60.1259				0	0	1	3	-1.85897	0	1
49	1	0	0	54.1164				0	0	1	2	-4.52724	0	0
49	2	0	0	54.1164				0	0	1	2	-4.52724	0	0
49	3	0	0	54.1164				0	0	1	2	-4.52724	0	0
50	1	1	0	58.8884				0	0	1	1	-2.79247	0	0
50	2	1	0	58.8884				0	0	1	1	-2.79247	0	0
50	3	1	0	58.8884				0	0	1	1	-2.79247	0	0
51	1	0	0	51.9562				0	2	1	2	-2.05529	0	0
51	2	0	0	51.9562				0	2	1	2	-2.05529	0	0
51	3	0	0	51.9562				0	2	1	2	-2.05529	0	0
52	1	1	1	73.3279	3	1	1	3	1	1	1	-0.612981	0	2	4
52	2	1	1	73.3279	3	1	1	5	1	1	1	-0.612981	0	2	4
52	3	1	1	73.3279	3	1	1	1	1	1	1	-0.612981	0	2	4
53	1	0	0	43.9699				0	0	1	1	-3.44151	0	0
53	2	0	0	43.9699				0	0	1	1	-3.44151	0	0
53	3	0	0	43.9699				0	0	1	1	-3.44151	0	0
54	1	1	0	60.3368				0	2	1	2	-1.80689	0	1
54	2	1	0	60.3368				0	2	1	2	-1.80689	0	1
54	3	1	0	60.3368				0	2	1	2	-1.80689	0	1
55	1	0	0	46.412				0	0	1	1	-2.80449	0	0
55	2	0	0	46.412				0	0	1	1	-2.80449	0	0
55	3	0	0	46.412				0	0	1	1	-2.80449	0	0
56	1	0	0	44.1068				0	0	1	3	-2.88061	0	0
56	2	0	0	44.1068				0	0	1	3	-2.88061	0	0
56	3	0	0	44.1068				0	0	1	3	-2.88061	0	0
57	1	0	0	63.833				0	0	1	3	-4.32692	0	0
57	2	0	0	63.833				0	0	1	3	-4.32692	0	0
57	3	0	0	63.833				0	0	1	3	-4.32692	0	0
58	1	1	0	54.7488				0	0	1	2	-1.63862	0	1
58	2	1	0	54.7488				0	0	1	2	-1.63862	0	1
58	3	1	0	54.7488				0	0	1	2	-1.63862	0	1
59	1	1	0	48.7611				0	0	1	3	-1.25	0	1
59	2	1	0	48.7611				0	0	1	3	-1.25	0	1
59	3	1	0	48.7611				0	0	1	3	-1.25	0	1
60	1	0	0	48.0027				0	0	1	1	-1.44231	0	1
60	2	0	0	48.0027				0	0	1	1	-1.44231	0	1
60	3	0	0	48.0027				0	0	1	1	-1.44231	0	1
61	1	1	0	55.0883				0	0	1	3	-1.65865	0	1
61	2	1	0	55.0883				0	0	1	3	-1.65865	0	1
61	3	1	0	55.0883				0	0	1	3	-1.65865	0	1
62	1	0	0	45.3799				0	1	1	2	-1.16186	0	1
62	2	0	0	45.3799				0	1	1	2	-1.16186	0	1
62	3	0	0	45.3799				0	1	1	2	-1.16186	0	1
63	1	1	0	65.9083				0	0	1	3	-4.40705	0	0
63	2	1	0	65.9083				0	0	1	3	-4.40705	0	0
63	3	1	0	65.9083				0	0	1	3	-4.40705	0	0
64	1	0	0	43.4661				0	0	1	3	-2.63221	0	0
64	2	0	0	43.4661				0	0	1	3	-2.63221	0	0
64	3	0	0	43.4661				0	0	1	3	-2.63221	0	0
65	1	1	0	62.1602				0	0	1	3	-2.90865	0	0
65	2	1	0	62.1602				0	0	1	3	-2.90865	0	0
65	3	1	0	62.1602				0	0	1	3	-2.90865	0	0
66	1	0	0	52.1396				0	2	1	1	-2.19151	0	0
66	2	0	0	52.1396				0	2	1	1	-2.19151	0	0
66	3	0	0	52.1396				0	2	1	1	-2.19151	0	0
67	1	1	0	56.4244				0	2	1	1	-1.34615	0	1
67	2	1	0	56.4244				0	2	1	1	-1.34615	0	1
67	3	1	0	56.4244					2	1	1	-1.34615	0	1
68	1	0	0	54.2177				0	0	1	2	-2.18349	0	0
68	2	0	0	54.2177				0	0	1	2	-2.18349	0	0
68	3	0	0	54.2177				0	0	1	2	-2.18349	0	0
69	1	0	0	49.3689				0	0	1	2	-1.91106	0	1
69	2	0	0	49.3689				0	0	1	2	-1.91106	0	1
69	3	0	0	49.3689				0	0	1	2	-1.91106	0	1
70	1	1	0	48.1068				1	0	1	3	-0.629006	0	2
70	2	1	0	48.1068				0	0	1	3	-0.629006	0	2
70	3	1	0	48.1068				0	0	1	3	-0.629006	0	2
71	1	1	0	55.822				0	0	1	3	-1.49038	0	1
71	2	1	0	55.822				0	0	1	3	-1.49038	0	1
71	3	1	0	55.822				0	0	1	3	-1.49038	0	1
72	1	0	0	58.5736				0	0	1	1	-2.64824	0	0
72	2	0	0	58.5736				0	0	1	1	-2.64824	0	0
72	3	0	0	58.5736				0	0	1	1	-2.64824	0	0
73	1	0	0	43.8522				0	0	1	1	-1.54647	0	1
73	2	0	0	43.8522				0	0	1	1	-1.54647	0	1
73	3	0	0	43.8522				0	0	1	1	-1.54647	0	1
74	1	0	0	47.9179				0	0	1	1	-2.08734	0	0
74	2	0	0	47.9179				0	0	1	1	-2.08734	0	0
74	3	0	0	47.9179				0	0	1	1	-2.08734	0	0
75	1	1	0	43.6797				0	0	1	2	-2.15946	0	0
75	2	1	0	43.6797				0	0	1	2	-2.15946	0	0
75	3	1	0	43.6797				0	0	1	2	-2.15946	0	0
76	1	0	0	71.0335				0	2	1	2	-0.392628	0	2
76	2	0	0	71.0335				0	2	1	2	-0.392628	0	2
76	3	0	0	71.0335				0	2	1	2	-0.392628	0	2
77	1	1	0	55.8576				0	0	1	1	-3.0649	0	0
77	2	1	0	55.8576				0	0	1	1	-3.0649	0	0
77	3	1	0	55.8576				0	0	1	1	-3.0649	0	0
78	1	1	0	63.4114				0	2	1	1	-4.20673	0	0
78	2	1	0	63.4114				0	2	1	1	-4.20673	0	0
78	3	1	0	63.4114				0	2	1	1	-4.20673	0	0
79	1	0	0	66.9624				0	1	1	3	-3.47756	0	0
79	2	0	0	66.9624				0	1	1	3	-3.47756	0	0
79	3	0	0	66.9624				0	1	1	3	-3.47756	0	0
80	1	0	0	56.9966				1	0	1	3	-1.94311	0	1
80	2	0	0	56.9966				0	0	1	3	-1.94311	0	1
80	3	0	0	56.9966				0	0	1	3	-1.94311	0	1
81	1	1	0	61.7248				0	0	1	2	-1.45833	0	1
81	2	1	0	61.7248				0	0	1	2	-1.45833	0	1
81	3	1	0	61.7248				0	0	1	2	-1.45833	0	1
82	1	0	0	65.911					0	1	2	-4.08654	0	0
82	2	0	0	65.911					0	1	2	-4.08654	0	0
82	3	0	0	65.911					0	1	2	-4.08654	0	0
83	1	0	0	47.4196				0	0	1	1	-3.64183	0	0
83	2	0	0	47.4196				0	0	1	1	-3.64183	0	0
83	3	0	0	47.4196				0	0	1	1	-3.64183	0	0
84	1	1	1	65.9493	1	0	1	0	0	1	2	-2.50401	0	0	2
84	2	1	1	65.9493	1	0	1	0	0	1	2	-2.50401	0	0	2
84	3	1	1	65.9493	1	0	1	0	0	1	2	-2.50401	0	0	2
85	1	0	0	65.9932				0	0	1	1	-1.25801	0	1
85	2	0	0	65.9932				0	0	1	1	-1.25801	0	1
85	3	0	0	65.9932				0	0	1	1	-1.25801	0	1
86	1	1	0	55.269				0	0	1	3	-1.82292	0	1
86	2	1	0	55.269				0	0	1	3	-1.82292	0	1
86	3	1	0	55.269				0	0	1	3	-1.82292	0	1
87	1	1	0	57.6071				0	0	1	3	-3.63782	0	0
87	2	1	0	57.6071				0	0	1	3	-3.63782	0	0
87	3	1	0	57.6071				0	0	1	3	-3.63782	0	0
88	1	1	0	70.1602				0	0	1	2	-1.25401	0	1
88	2	1	0	70.1602				0	0	1	2	-1.25401	0	1
88	3	1	0	70.1602				0	0	1	2	-1.25401	0	1
89	1	1	0	67.3593				0	0	1	1	-1.66667	0	1
89	2	1	0	67.3593				0	0	1	1	-1.66667	0	1
89	3	1	0	67.3593				0	0	1	1	-1.66667	0	1
90	1	0	0	40.6954				0	0	1	1	-1.87099	0	1
90	2	0	0	40.6954				0	0	1	1	-1.87099	0	1
90	3	0	0	40.6954				0	0	1	1	-1.87099	0	1
91	1	0	0	43.3867					0	1	3	-1.10577	0	1
91	2	0	0	43.3867					0	1	3	-1.10577	0	1
91	3	0	0	43.3867					0	1	3	-1.10577	0	1
92	1	1	0	49.7029				0	0	1	3	-1.87901	0	1
92	2	1	0	49.7029				0	0	1	3	-1.87901	0	1
92	3	1	0	49.7029				0	0	1	3	-1.87901	0	1
93	1	1	0	47.8795				0	2	1	1	-2.47596	0	0
93	2	1	0	47.8795				0	2	1	1	-2.47596	0	0
93	3	1	0	47.8795				0	2	1	1	-2.47596	0	0
94	1	1	0	47.0965				0	0	1	2	-1.52644	0	1
94	2	1	0	47.0965				0	0	1	2	-1.52644	0	1
94	3	1	0	47.0965				0	0	1	2	-1.52644	0	1
95	1	1	0	67.1704				0	0	1	1	-1.875	0	1
95	2	1	0	67.1704				0	0	1	1	-1.875	0	1
95	3	1	0	67.1704				0	0	1	1	-1.875	0	1
96	1	0	0	53.7714				1	0	1	1	-3.60978	0	0
96	2	0	0	53.7714				0	0	1	1	-3.60978	0	0
96	3	0	0	53.7714				0	0	1	1	-3.60978	0	0
97	1	1	0	57.41				1	0	1	1	-2.83654	0	0
97	2	1	0	57.41				0	0	1	1	-2.83654	0	0
97	3	1	0	57.41				0	0	1	1	-2.83654	0	0
98	1	0	0	49.1663				0	0	1	2	-2.56811	0	0
98	2	0	0	49.1663				0	0	1	2	-2.56811	0	0
98	3	0	0	49.1663				0	0	1	2	-2.56811	0	0
99	1	1	0	58.13				0	0	1	1	-1.85096	0	1
99	2	1	0	58.13				0	0	1	1	-1.85096	0	1
99	3	1	0	58.13				0	0	1	1	-1.85096	0	1
100	1	0	0	45.0568				0	0	1	1	-1.77885	0	1
100	2	0	0	45.0568				0	0	1	1	-1.77885	0	1
100	3	0	0	45.0568				0	0	1	1	-1.77885	0	1
101	1	1	0	45.6071				0	1	1	1	-1.95913	0	1
101	2	1	0	45.6071				0	1	1	1	-1.95913	0	1
101	3	1	0	45.6071				0	1	1	1	-1.95913	0	1
102	1	0	0	58.4367				0	0	1	2	-0.833333	0	2
102	2	0	0	58.4367				0	0	1	2	-0.833333	0	2
102	3	0	0	58.4367				0	0	1	2	-0.833333	0	2
103	1	1	0	59.8166				0	0	1	1	-2.55609	0	0
103	2	1	0	59.8166				0	0	1	1	-2.55609	0	0
103	3	1	0	59.8166				0	0	1	1	-2.55609	0	0
104	1	0	0	50.8446				0	0	1	3	-2.31571	0	0
104	2	0	0	50.8446				0	0	1	3	-2.31571	0	0
104	3	0	0	50.8446				0	0	1	3	-2.31571	0	0
105	1	1	0	46.2231				0	0	1	2	-1.53846	0	1
105	2	1	0	46.2231				0	0	1	2	-1.53846	0	1
105	3	1	0	46.2231				0	0	1	2	-1.53846	0	1
106	1	1	0	53.1444				0	0	1	2	-1.45032	0	1
106	2	1	0	53.1444				0	0	1	2	-1.45032	0	1
106	3	1	0	53.1444				0	0	1	2	-1.45032	0	1
107	1	1	0	43.5373				0	0	1	2	-1.27003	0	1
107	2	1	0	43.5373				0	0	1	2	-1.27003	0	1
107	3	1	0	43.5373				0	0	1	2	-1.27003	0	1
108	1	1	0	43.3347				0	0	1	2	-3.17308	0	0
108	2	1	0	43.3347				0	0	1	2	-3.17308	0	0
108	3	1	0	43.3347				0	0	1	2	-3.17308	0	0
109	1	1	0	43.3648				0	0	1	2	-1.29006	0	1
109	2	1	0	43.3648				0	0	1	2	-1.29006	0	1
109	3	1	0	43.3648				0	0	1	2	-1.29006	0	1
110	1	1	0	60.4983				0	2	1	2	-1.26202	0	1
110	2	1	0	60.4983				0	2	1	2	-1.26202	0	1
110	3	1	0	60.4983				0	2	1	2	-1.26202	0	1
111	1	1	0	44.5448				0	0	1	2	-1.96715	0	1
111	2	1	0	44.5448				0	0	1	2	-1.96715	0	1
111	3	1	0	44.5448				0	0	1	2	-1.96715	0	1
112	1	0	0	52.5339				0	0	1	1	-1.94311	0	1
112	2	0	0	52.5339				0	0	1	1	-1.94311	0	1
112	3	0	0	52.5339				0	0	1	1	-1.94311	0	1
113	1	0	0	60.1615				0	0	1	1	-2.57212	0	0
113	2	0	0	60.1615				0	0	1	1	-2.57212	0	0
113	3	0	0	60.1615				0	0	1	1	-2.57212	0	0
114	1	1	0	43.3812				0	0	1	2	-0.805288	0	2
114	2	1	0	43.3812				0	0	1	2	-0.805288	0	2
114	3	1	0	43.3812				0	0	1	2	-0.805288	0	2
115	1	1	0	69.0075				0	0	1	1	-2.84856	0	0
115	2	1	0	69.0075				0	0	1	1	-2.84856	0	0
115	3	1	0	69.0075				0	0	1	1	-2.84856	0	0
116	1	0	0	46.0808				1	0	1	1	-2.27965	0	0
116	2	0	0	46.0808				0	0	1	1	-2.27965	0	0
116	3	0	0	46.0808				0	0	1	1	-2.27965	0	0
117	1	1	0	46.5216				0	0	1	2	-2.70833	0	0
117	2	1	0	46.5216				0	0	1	2	-2.70833	0	0
117	3	1	0	46.5216				0	0	1	2	-2.70833	0	0
118	1	1	0	61.2594				0	0	2	1	-4.60737	0	0
118	2	1	0	61.2594				0	0	2	1	-4.60737	0	0
118	3	1	0	61.2594				0	0	2	1	-4.60737	0	0
119	1	0	0	59.2142				0	0	2	1	-1.73878	0	1
119	2	0	0	59.2142				0	0	2	1	-1.73878	0	1
119	3	0	0	59.2142				0	0	2	1	-1.73878	0	1
120	1	1	0	52.5886				0	0	2	1	-1.72676	0	1
120	2	1	0	52.5886				0	0	2	1	-1.72676	0	1
120	3	1	0	52.5886				0	0	2	1	-1.72676	0	1
121	1	0	0	50.8611				0	0	2	2	-2.53606	0	0
121	2	0	0	50.8611				0	0	2	2	-2.53606	0	0
121	3	0	0	50.8611				0	0	2	2	-2.53606	0	0
122	1	1	0	49.1198				0	0	2	1	-1.55849	0	1
122	2	1	0	49.1198					0	2	1	-1.55849	0	1
122	3	1	0	49.1198				0	0	2	1	-1.55849	0	1
123	1	1	0	51.885				0	2	2	2	-2.16346	0	0
123	2	1	0	51.885				0	2	2	2	-2.16346	0	0
123	3	1	0	51.885				0	2	2	2	-2.16346	0	0
124	1	0	0	54.5736				0	0	2	2	-4.08654	0	0
124	2	0	0	54.5736				0	0	2	2	-4.08654	0	0
124	3	0	0	54.5736				0	0	2	2	-4.08654	0	0
125	1	1	0	48.3176				0	0	2	3	-2.6242	0	0
125	2	1	0	48.3176				0	0	2	3	-2.6242	0	0
125	3	1	0	48.3176				0	0	2	3	-2.6242	0	0
126	1	1	0	50.0068				0	0	2	2	-2.50401	0	0
126	2	1	0	50.0068				0	0	2	2	-2.50401	0	0
126	3	1	0	50.0068				0	0	2	2	-2.50401	0	0
127	1	0	0	49.2457				2	2	2	2	-1.24599	0	1
127	2	0	0	49.2457				0	2	2	2	-1.24599	0	1
127	3	0	0	49.2457				0	2	2	2	-1.24599	0	1
128	1	1	0	43.5619				0	0	2	1	-1.33013	0	1
128	2	1	0	43.5619				0	0	2	1	-1.33013	0	1
128	3	1	0	43.5619				0	0	2	1	-1.33013	0	1
129	1	1	0	46.9076				0	0	2	2	-1.22596	0	1
129	2	1	0	46.9076				0	0	2	2	-1.22596	0	1
129	3	1	0	46.9076				0	0	2	2	-1.22596	0	1
130	1	1	0	46.2505				0	0	2	2	-2.74439	0	0
130	2	1	0	46.2505				0	0	2	2	-2.74439	0	0
130	3	1	0	46.2505				0	0	2	2	-2.74439	0	0
131	1	1	0	47.5099				0	0	2	1	-2.78446	0	0
131	2	1	0	47.5099				0	0	2	1	-2.78446	0	0
131	3	1	0	47.5099				0	0	2	1	-2.78446	0	0
132	1	1	0	44.8871				0	0	2	1	-2.19952	0	0
132	2	1	0	44.8871				0	0	2	1	-2.19952	0	0
132	3	1	0	44.8871				0	0	2	1	-2.19952	0	0
133	1	0	0	48.835				0	0	2	1	-3.30128	0	0
133	2	0	0	48.835				0	0	2	1	-3.30128	0	0
133	3	0	0	48.835				0	0	2	1	-3.30128	0	0
134	1	1	0	56.4162				0	0	2	2	-1.89904	0	1
134	2	1	0	56.4162				0	0	2	2	-1.89904	0	1
134	3	1	0	56.4162				0	0	2	2	-1.89904	0	1
135	1	1	0	50.8693				0	0	2	1	-1.86298	0	1
135	2	1	0	50.8693				0	0	2	1	-1.86298	0	1
135	3	1	0	50.8693				0	0	2	1	-1.86298	0	1
136	1	1	0	40.1944				0	0	2	2	-0.713141	0	2
136	2	1	0	40.1944				0	0	2	2	-0.713141	0	2
136	3	1	0	40.1944				0	0	2	2	-0.713141	0	2
137	1	0	0	51.9535				0	0	2	2	-2.00321	0	0
137	2	0	0	51.9535				0	0	2	2	-2.00321	0	0
137	3	0	0	51.9535				0	0	2	2	-2.00321	0	0
138	1	0	0	60.1177				0	0	2	2	-4.04647	0	0
138	2	0	0	60.1177				0	0	2	2	-4.04647	0	0
138	3	0	0	60.1177				0	0	2	2	-4.04647	0	0
139	1	0	0	59.3593				0	1	2	1	-2.21955	0	0
139	2	0	0	59.3593				0	1	2	1	-2.21955	0	0
139	3	0	0	59.3593				0	1	2	1	-2.21955	0	0
140	1	0	0	68.2026				0	0	2	1	-3.15304	0	0
140	2	0	0	68.2026				0	0	2	1	-3.15304	0	0
140	3	0	0	68.2026				0	0	2	1	-3.15304	0	0
141	1	0	0	59.1157				0	0	2	2	-3.59776	1	0
141	2	0	0	59.1157				0	0	2	2	-3.59776	1	0
141	3	0	0	59.1157				0	0	2	2	-3.59776	1	0
142	1	0	0	51.6851				0	0	2	1	-2.62821	0	0
142	2	0	0	51.6851				0	0	2	1	-2.62821	0	0
142	3	0	0	51.6851				0	0	2	1	-2.62821	0	0
143	1	1	0	43.9261				0	0	2	1	-1.92308	0	1
143	2	1	0	43.9261				0	0	2	1	-1.92308	0	1
143	3	1	0	43.9261				0	0	2	1	-1.92308	0	1
144	1	0	0	45.4401				0	0	2	1	-3.44952	0	0
144	2	0	0	45.4401				0	0	2	1	-3.44952	0	0
144	3	0	0	45.4401				0	0	2	1	-3.44952	0	0
145	1	1	0	48.9418				0	0	2	3	-2.21554	0	0
145	2	1	0	48.9418					0	2	3	-2.21554	0	0
145	3	1	0	48.9418					0	2	3	-2.21554	0	0
146	1	1	0	50.9021				0	0	2	3	-2.21955	0	0
146	2	1	0	50.9021				0	0	2	3	-2.21955	0	0
146	3	1	0	50.9021				0	0	2	3	-2.21955	0	0
147	1	1	0	44.8049				0	0	2	1	-1.97115	0	1
147	2	1	0	44.8049				0	0	2	1	-1.97115	0	1
147	3	1	0	44.8049				0	0	2	1	-1.97115	0	1
148	1	0	0	50.4613				0	0	2	1	-1.53446	0	1
148	2	0	0	50.4613				0	0	2	1	-1.53446	0	1
148	3	0	0	50.4613				0	0	2	1	-1.53446	0	1
149	1	0	0	59.6331				0	1	2	1	-1.63061	0	1
149	2	0	0	59.6331				0	1	2	1	-1.63061	0	1
149	3	0	0	59.6331				0	1	2	1	-1.63061	0	1
150	1	1	0	44.2437				0	0	2	2	-2.51603	0	0
150	2	1	0	44.2437				0	0	2	2	-2.51603	0	0
150	3	1	0	44.2437				0	0	2	2	-2.51603	0	0
151	1	0	0	51.833				1	0	2	1	-1.35817	0	1
151	2	0	0	51.833				0	0	2	1	-1.35817	0	1
151	3	0	0	51.833				0	0	2	1	-1.35817	0	1
152	1	0	0	60.4545				0	0	2	2	-1.4383	0	1
152	2	0	0	60.4545					0	2	2	-1.4383	0	1
152	3	0	0	60.4545				0	0	2	2	-1.4383	0	1
153	1	0	0	43.833					2	2	2	-1.33013	0	1
153	2	0	0	43.833					2	2	2	-1.33013	0	1
153	3	0	0	43.833					2	2	2	-1.33013	0	1
154	1	0	0	49.7796				0	0	2	2	-2.94071	0	0
154	2	0	0	49.7796				0	0	2	2	-2.94071	0	0
154	3	0	0	49.7796				0	0	2	2	-2.94071	0	0
155	1	0	0	48.2491				1	0	2	2	-1.35016	0	1
155	2	0	0	48.2491				0	0	2	2	-1.35016	0	1
155	3	0	0	48.2491				0	0	2	2	-1.35016	0	1
156	1	1	0	56.2272				0	0	2	1	-1.20593	0	1
156	2	1	0	56.2272				0	0	2	1	-1.20593	0	1
156	3	1	0	56.2272				0	0	2	1	-1.20593	0	1
157	1	1	0	56.835				1	1	2	2	-3.27324	0	0
157	2	1	0	56.835				0	1	2	2	-3.27324	0	0
157	3	1	0	56.835				0	1	2	2	-3.27324	0	0
158	1	0	0	45.0869				0	0	2	3	-1.17788	0	1
158	2	0	0	45.0869				0	0	2	3	-1.17788	0	1
158	3	0	0	45.0869				0	0	2	3	-1.17788	0	1
159	1	1	0	42.7433				0	0	2	2	-3.42949	0	0
159	2	1	0	42.7433				0	0	2	2	-3.42949	0	0
159	3	1	0	42.7433				0	0	2	2	-3.42949	0	0
160	1	0	0	41.0678				0	2	2	2	-2.32772	0	0
160	2	0	0	41.0678				0	2	2	2	-2.32772	0	0
160	3	0	0	41.0678				0	2	2	2	-2.32772	0	0
161	1	0	0	49.232				0	0	2	3	-2.60417	0	0
161	2	0	0	49.232				0	0	2	3	-2.60417	0	0
161	3	0	0	49.232				0	0	2	3	-2.60417	0	0
162	1	0	0	50.3491				0	0	2	2	-1.61458	0	1
162	2	0	0	50.3491				0	0	2	2	-1.61458	0	1
162	3	0	0	50.3491				0	0	2	2	-1.61458	0	1
163	1	1	0	51.3457				0	2	2	1	-1.21795	0	1
163	2	1	0	51.3457				0	2	2	1	-1.21795	0	1
163	3	1	0	51.3457				0	2	2	1	-1.21795	0	1
164	1	0	0	45.692				0	0	2	1	-2.58013	0	0
164	2	0	0	45.692				0	0	2	1	-2.58013	0	0
164	3	0	0	45.692				0	0	2	1	-2.58013	0	0
165	1	0	0	54.486				0	0	2	2	-1.6867	0	1
165	2	0	0	54.486				0	0	2	2	-1.6867	0	1
165	3	0	0	54.486				0	0	2	2	-1.6867	0	1
166	1	0	0	55.8877				1	0	2	2	-3.0609	0	0
166	2	0	0	55.8877				0	0	2	2	-3.0609	0	0
166	3	0	0	55.8877				0	0	2	2	-3.0609	0	0
167	1	1	0	52.9884				0	2	2	3	-0.901442	0	2
167	2	1	0	52.9884				0	2	2	3	-0.901442	0	2
167	3	1	0	52.9884				0	2	2	3	-0.901442	0	2
168	1	1	0	61.3333				0	1	2	3	-2.11138	0	0
168	2	1	0	61.3333				0	1	2	3	-2.11138	0	0
168	3	1	0	61.3333				0	1	2	3	-2.11138	0	0
169	1	1	0	49.6235				1	0	2	2	-1.48638	0	1
169	2	1	0	49.6235				0	0	2	2	-1.48638	0	1
169	3	1	0	49.6235				0	0	2	2	-1.48638	0	1
170	1	0	0	42.1355				0	0	2	2	-2.25962	0	0
170	2	0	0	42.1355				0	0	2	2	-2.25962	0	0
170	3	0	0	42.1355				0	0	2	2	-2.25962	0	0
171	1	1	0	46.0014				0	0	2	2	-1.05769	0	1
171	2	1	0	46.0014				0	0	2	2	-1.05769	0	1
171	3	1	0	46.0014				0	0	2	2	-1.05769	0	1
172	1	0	0	50.3737				0	0	2	2	-3.07692	0	0
172	2	0	0	50.3737				0	0	2	2	-3.07692	0	0
172	3	0	0	50.3737				0	0	2	2	-3.07692	0	0
173	1	1	0	56.9719				0	0	2	3	-3.93029	0	0
173	2	1	0	56.9719				0	0	2	3	-3.93029	0	0
173	3	1	0	56.9719				0	0	2	3	-3.93029	0	0
174	1	0	0	56.7283				0	2	2	3	-2.76042	0	0
174	2	0	0	56.7283				0	2	2	3	-2.76042	0	0
174	3	0	0	56.7283				0	2	2	3	-2.76042	0	0
175	1	1	0	48.0931				0	0	2	1	-1.23798	0	1
175	2	1	0	48.0931				0	0	2	1	-1.23798	0	1
175	3	1	0	48.0931				0	0	2	1	-1.23798	0	1
176	1	1	1	68.8624	2	0	0	0	1	2	2	-1.55849	0	1	4
176	2	1	1	68.8624	2	0	0	0	1	2	2	-1.55849	0	1	4
176	3	1	1	68.8624	2	0	0	0	1	2	2	-1.55849	0	1	4
177	1	1	1	60.6023	2	0	1	0	0	2	2	-1.95513	0	1	4
177	2	1	1	60.6023	2	0	1	3	0	2	2	-1.95513	0	1	4
177	3	1	1	60.6023	2	0	1	0	0	2	2	-1.95513	0	1	4
178	1	0	1	60.1561	3	1	0	2	0	2	3	-1.89503	0	1	4
178	2	0	1	60.1561	3	1	0	1	0	2	3	-1.89503	0	1	4
178	3	0	1	60.1561	3	1	0	1	0	2	3	-1.89503	0	1	4
179	1	1	1	74.4778	2	1	0	0	0	2	2	-2.33173	0	0	4
179	2	1	1	74.4778	2	1	0	1	0	2	2	-2.33173	0	0	4
179	3	1	1	74.4778	2	1	0	1	0	2	2	-2.33173	0	0	4
180	1	1	1	68.6872	2	1	0	4	1	2	2	-1.66266	0	1	4
180	2	1	1	68.6872	2	1	0	1	1	2	2	-1.66266	0	1	4
180	3	1	1	68.6872	2	1	0	1	1	2	2	-1.66266	0	1	4
181	1	0	1	66.2313	3	1	0	2	0	2	1	-1.54647	1	1	4
181	2	0	1	66.2313	3	1	0	4	0	2	1	-1.54647	1	1	4
181	3	0	1	66.2313	3	1	0	6	0	2	1	-1.54647	1	1	4
182	1	0	1	61.5825	2	0	0	0	0	2	1	-3.41747	0	0	2
182	2	0	1	61.5825	2	0	0	2	0	2	1	-3.41747	0	0	2
182	3	0	1	61.5825	2	0	0	2	0	2	1	-3.41747	0	0	2
183	1	1	1	70.809	1	0	1	0	2	2	2	-2.35176	0	0	3
183	2	1	1	70.809	1	0	1		2	2	2	-2.35176	0	0	3
183	3	1	1	70.809	1	0	1		2	2	2	-2.35176	0	0	3
184	1	1	1	56.6133	1	0	0	0	0	2	2	-4.52724	0	0	3
184	2	1	1	56.6133	1	0	0	0	0	2	2	-4.52724	0	0	3
184	3	1	1	56.6133	1	0	0	0	0	2	2	-4.52724	0	0	3
185	1	1	1	71.9754	3	0	0	1	2	2	1	-1.61458	0	1	4
185	2	1	1	71.9754	3	0	0	2	2	2	1	-1.61458	0	1	4
185	3	1	1	71.9754	3	0	0	2	2	2	1	-1.61458	0	1	4
186	1	1	1	72.4162	2	0	1	3	1	2	2	-2.57212	0	0	3
186	2	1	1	72.4162	2	0	1	0	1	2	2	-2.57212	0	0	3
186	3	1	1	72.4162	2	0	1	2	1	2	2	-2.57212	0	0	3
187	1	0	1	62.9158	2	0	1	2	1	2	2	-3.16106	0	0	3
187	2	0	1	62.9158	2	0	1	2	1	2	2	-3.16106	0	0	3
187	3	0	1	62.9158	2	0	1	2	1	2	2	-3.16106	0	0	3
188	1	0	1	66.2943	2	0	0	1	2	2	3	-1.45032	0	1	4
188	2	0	1	66.2943	2	0	0	0	2	2	3	-1.45032	0	1	4
188	3	0	1	66.2943	2	0	0	0	2	2	3	-1.45032	0	1	4
189	1	0	1	61.1389	1	0	0	2	2	2	2	-1.25801	0	1	4
189	2	0	1	61.1389	1	0	0	3	2	2	2	-1.25801	0	1	4
189	3	0	1	61.1389	1	0	0	1	2	2	2	-1.25801	0	1	4
190	1	0	1	68.3012	1	1	1	2	0	2	2	-1.6266	0	1	4
190	2	0	1	68.3012	1	1	1	2	0	2	2	-1.6266	0	1	4
190	3	0	1	68.3012	1	1	1	2	0	2	2	-1.6266	0	1	4
191	1	1	1	57.9439	2	0	0	2	0	2	2	-3.66987	0	0	3
191	2	1	1	57.9439	2	0	0	1	0	2	2	-3.66987	0	0	3
191	3	1	1	57.9439	2	0	0	2	0	2	2	-3.66987	0	0	3
192	1	0	1	63.2799	2	0	1	0	1	2	2	-3.56971	0	0	3
192	2	0	1	63.2799	2	0	1	3	1	2	2	-3.56971	0	0	3
192	3	0	1	63.2799	2	0	1	1	1	2	2	-3.56971	0	0	3
193	1	1	1	59.1786	3	0	1	2	1	2	2	-0.977564	0	2	4
193	2	1	1	59.1786	3	0	1	0	1	2	2	-0.977564	0	2	4
193	3	1	1	59.1786	3	0	1	0	1	2	2	-0.977564	0	2	4
194	1	0	1	60.7693	2	0	0	0	0	2	2	-4.44712	0	0	2
194	2	0	1	60.7693	2	0	0	0	0	2	2	-4.44712	0	0	2
194	3	0	1	60.7693	2	0	0	0	0	2	2	-4.44712	0	0	2
195	1	1	1	62.0835	2	0	0	0	0	2	2	-1.32212	0	1	4
195	2	1	1	62.0835	2	0	0	3	0	2	2	-1.32212	0	1	4
195	3	1	1	62.0835	2	0	0	1	0	2	2	-1.32212	0	1	4
196	1	1	1	64.0383	2	0	1	0	0	2	2	-0.757212	0	2	4
196	2	1	1	64.0383	2	0	1	0	0	2	2	-0.757212	0	2	4
196	3	1	1	64.0383	2	0	1		0	2	2	-0.757212	0	2	4
197	1	1	1	65.5359	2	0	1	1	1	2	2	-1.78686	0	1	4
197	2	1	1	65.5359	2	0	1	0	1	2	2	-1.78686	0	1	4
197	3	1	1	65.5359	2	0	1	0	1	2	2	-1.78686	0	1	4
198	1	1	1	74.5325	2	0	1	2	2	2	3	-0.829327	0	2	4
198	2	1	1	74.5325	2	0	1	3	2	2	3	-0.829327	0	2	4
198	3	1	1	74.5325	2	0	1	1	2	2	3	-0.829327	0	2	4
199	1	1	1	74.0123	3	0	1	2	1	2	2	-3.30529	0	0	2
199	2	1	1	74.0123	3	0	1	2	1	2	2	-3.30529	0	0	2
199	3	1	1	74.0123	3	0	1	2	1	2	2	-3.30529	0	0	2
200	1	0	1	55.0335	2	1	0	3	0	2	3	-3.69391	1	0	3
200	2	0	1	55.0335	2	1	0	5	0	2	3	-3.69391	1	0	3
200	3	0	1	55.0335	2	1	0	1	0	2	3	-3.69391	1	0	3
201	1	0	1	59.6222	2	1	1	3	2	2	1	-0.757212	1	2	4
201	2	0	1	59.6222	2	1	1	7	2	2	1	-0.757212	1	2	4
201	3	0	1	59.6222	2	1	1	4	2	2	1	-0.757212	1	2	4
202	1	1	1	71.2197	1	0	0	0	2	2	1	-1.43029	0	1	4
202	2	1	1	71.2197	1	0	0	0	2	2	1	-1.43029	0	1	4
202	3	1	1	71.2197	1	0	0	1	2	2	1	-1.43029	0	1	4
203	1	1	1	55.9589	2	0	0	0	0	3	1	-1.22596	0	1	4
203	2	1	1	55.9589	2	0	0	4	0	3	1	-1.22596	0	1	4
203	3	1	1	55.9589	2	0	0	2	0	3	1	-1.22596	0	1	4
204	1	1	1	50.1492	2	0	1	2	0	2	2	-1.95913	0	1	4
204	2	1	1	50.1492	2	0	1	2	0	2	2	-1.95913	0	1	4
204	3	1	1	50.1492	2	0	1	0	0	2	2	-1.95913	0	1	4
205	1	0	1	54.1328	1	0	0	0	0	2	2	-0.909455	0	2	4
205	2	0	1	54.1328	1	0	0	1	0	2	2	-0.909455	0	2	4
205	3	0	1	54.1328	1	0	0	2	0	2	2	-0.909455	0	2	4
206	1	0	1	69.0678	2	0	0	5	1	2	2	-3.3734	0	0	2
206	2	0	1	69.0678	2	0	0	6	1	2	2	-3.3734	0	0	2
206	3	0	1	69.0678	2	0	0	1	1	2	2	-3.3734	0	0	2
207	1	0	1	74.475	2	0	1		1	2	2	-1.73077	0	1	4
207	2	0	1	74.475	2	0	1		1	2	2	-1.73077	0	1	4
207	3	0	1	74.475	2	0	1		1	2	2	-1.73077	0	1	4
208	1	0	1	70.0534	2	0	0	0	2	2	1	-1.24199	0	1	3
208	2	0	1	70.0534	2	0	0	3	2	2	1	-1.24199	0	1	3
208	3	0	1	70.0534	2	0	0	0	2	2	1	-1.24199	0	1	3
209	1	1	1	69.8042	2	0	0		1	2	2	-2.29567	0	0	3
209	2	1	1	69.8042	2	0	0		1	2	2	-2.29567	0	0	3
209	3	1	1	69.8042	2	0	0		1	2	2	-2.29567	0	0	3
210	1	1	1	68.731	2	0	0	1	2	2	2	-1.75881	0	1	3
210	2	1	1	68.731	2	0	0	1	2	2	2	-1.75881	0	1	3
210	3	1	1	68.731	2	0	0	8	2	2	2	-1.75881	0	1	3
211	1	0	1	71.4689	2	0	1	0	1	2	2	-1.63061	0	1	4
211	2	0	1	71.4689	2	0	1	0	1	2	2	-1.63061	0	1	4
211	3	0	1	71.4689	2	0	1	1	1	2	2	-1.63061	0	1	4
212	1	1	1	67.4223	2	0	0	0	1	2	2	-3.56971	0	0	2
212	2	1	1	67.4223	2	0	0	0	1	2	2	-3.56971	0	0	2
212	3	1	1	67.4223	2	0	0	0	1	2	2	-3.56971	0	0	2
213	1	1	1	74.5407	2	0	0	2	0	2	2	-3.48558	0	0	2
213	2	1	1	74.5407	2	0	0	2	0	2	2	-3.48558	0	0	2
213	3	1	1	74.5407	2	0	0	1	0	2	2	-3.48558	0	0	2
214	1	1	1	63.0965	1	0	0	1	2	2	2	-3.69391	0	0	1
214	2	1	1	63.0965	1	0	0	2	2	2	2	-3.69391	0	0	1
214	3	1	1	63.0965	1	0	0	2	2	2	2	-3.69391	0	0	1
215	1	1	1	67.2197	2	0	1	0	0	2	1	-1.44231	0	1	3
215	2	1	1	67.2197	2	0	1	2	0	2	1	-1.44231	0	1	3
215	3	1	1	67.2197	2	0	1	3	0	2	1	-1.44231	0	1	3
216	1	1	1	65.4073	2	0	0	0	1	2	1	-1.97917	0	1	2
216	2	1	1	65.4073	2	0	0	1	1	2	1	-1.97917	0	1	2
216	3	1	1	65.4073	2	0	0	1	1	2	1	-1.97917	0	1	2
217	1	0	1	61.0021	2	1	1	0	2	2	1	-0.945513	0	2	4
217	2	0	1	61.0021	2	1	1	1	2	2	1	-0.945513	0	2	4
217	3	0	1	61.0021	2	1	1	1	2	2	1	-0.945513	0	2	4
218	1	1	1	62.2888	2	0	0	0	0	2	2	-1.99119	0	1	3
218	2	1	1	62.2888	2	0	0	0	0	2	2	-1.99119	0	1	3
218	3	1	1	62.2888	2	0	0	0	0	2	2	-1.99119	0	1	3
219	1	1	1	64.783	3	0	0	0	0	2	2	-1.85897	0	1	4
219	2	1	1	64.783	3	0	0	1	0	2	2	-1.85897	0	1	4
219	3	1	1	64.783	3	0	0	0	0	2	2	-1.85897	0	1	4
220	1	1	1	71.7755	3	0	0	6	0	2	2	-3.12099	0	0	2
220	2	1	1	71.7755	3	0	0		0	2	2	-3.12099	0	0	2
220	3	1	1	71.7755	3	0	0		0	2	2	-3.12099	0	0	2
221	1	1	1	60.1177	2	0	0	0	2	2	1	-1.80288	0	1	2
221	2	1	1	60.1177	2	0	0	0	2	2	1	-1.80288	0	1	2
221	3	1	1	60.1177	2	0	0	0	2	2	1	-1.80288	0	1	2
222	1	1	1	63.7372	2	1	0	4	1	2	1	-4.32692	0	0	1
222	2	1	1	63.7372	2	1	0	0	1	2	1	-4.32692	0	0	1
222	3	1	1	63.7372	2	1	0	5	1	2	1	-4.32692	0	0	1
223	1	1	1	74.4148	2	1	0	3	2	2	1	-3.26923	0	0	1
223	2	1	1	74.4148	2	1	0	0	2	2	1	-3.26923	0	0	1
223	3	1	1	74.4148	2	1	0	1	2	2	1	-3.26923	0	0	1
224	1	1	1	73.7276	2	0	0	2	1	2	2	-2.45593	0	0	3
224	2	1	1	73.7276	2	0	0	1	1	2	2	-2.45593	0	0	3
224	3	1	1	73.7276	2	0	0	4	1	2	2	-2.45593	0	0	3
225	1	1	1	68.6817	2	0	1	0	1	2	1	-1.38221	0	1	4
225	2	1	1	68.6817	2	0	1	1	1	2	1	-1.38221	0	1	4
225	3	1	1	68.6817	2	0	1	0	1	2	1	-1.38221	0	1	4
226	1	1	1	70.1273	2	0	0	4	0	2	1	-2.79647	0	0	1
226	2	1	1	70.1273	2	0	0	2	0	2	1	-2.79647	0	0	1
226	3	1	1	70.1273	2	0	0		0	2	1	-2.79647	0	0	1
227	1	0	1	60.0274	2	0	0	0	0	2	2	-1.39824	0	1	4
227	2	0	1	60.0274	2	0	0	0	0	2	2	-1.39824	0	1	4
227	3	0	1	60.0274	2	0	0	0	0	2	2	-1.39824	0	1	4
228	1	0	1	63.6851	2	0	0	0	1	2	2	-3.02484	0	0	2
228	2	0	1	63.6851	2	0	0	0	1	2	2	-3.02484	0	0	2
228	3	0	1	63.6851	2	0	0	3	1	2	2	-3.02484	0	0	2
229	1	1	1	69.1417	2	0	0	1	1	2	2	-1.95913	0	1	4
229	2	1	1	69.1417	2	0	0	0	1	2	2	-1.95913	0	1	4
229	3	1	1	69.1417	2	0	0	0	1	2	2	-1.95913	0	1	4
230	1	1	1	72.5832	2	0	1	2	1	2	1	-1.29407	0	1	4
230	2	1	1	72.5832	2	0	1	1	1	2	1	-1.29407	0	1	4
230	3	1	1	72.5832	2	0	1	0	1	2	1	-1.29407	0	1	4
231	1	0	1	62.2012	1	0	1	0	0	2	2	-0.769231	0	2	4
231	2	0	1	62.2012	1	0	1	1	0	2	2	-0.769231	0	2	4
231	3	0	1	62.2012	1	0	1	1	0	2	2	-0.769231	0	2	4
232	1	0	1	62.3655	1	0	0	1	0	2	2	-3.05288	0	0	2
232	2	0	1	62.3655	1	0	0	0	0	2	2	-3.05288	0	0	2
232	3	0	1	62.3655	1	0	0	0	0	2	2	-3.05288	0	0	2
233	1	0	1	56.5394	2	1	1	5	0	2	1	-1.46635	0	1	4
233	2	0	1	56.5394	2	1	1	6	0	2	1	-1.46635	0	1	4
233	3	0	1	56.5394	2	1	1	0	0	2	1	-1.46635	0	1	4
234	1	0	1	72.0137	2	0	0	1	0	2	1	-3.10096	0	0	1
234	2	0	1	72.0137	2	0	0	4	0	2	1	-3.10096	0	0	1
234	3	0	1	72.0137	2	0	0	3	0	2	1	-3.10096	0	0	1
235	1	1	1	74.3682	2	0	0	0	0	2	1	-2.84054	0	0	2
235	2	1	1	74.3682	2	0	0	0	0	2	1	-2.84054	0	0	2
235	3	1	1	74.3682	2	0	0	0	0	2	1	-2.84054	0	0	2
236	1	1	1	59.937	1	0	0	1	0	2	2	-1.47436	0	1	4
236	2	1	1	59.937	1	0	0		0	2	2	-1.47436	0	1	4
236	3	1	1	59.937	1	0	0		0	2	2	-1.47436	0	1	4
237	1	0	1	61.5661	2	1	0	2	0	2			0
237	2	0	1	61.5661	2	1	0	0	0	2			0
237	3	0	1	61.5661	2	1	0	0	0	2			0
238	1	0	1	54.3737	2	0	1	1	1	2	2	-1.85497	0	1	4
238	2	0	1	54.3737	2	0	1	0	1	2	2	-1.85497	0	1	4
238	3	0	1	54.3737	2	0	1	1	1	2	2	-1.85497	0	1	4
239	1	1	1	71.5702	2	0	1	1	2	2	1	-2.07131	0	0	3
239	2	1	1	71.5702	2	0	1		2	2	1	-2.07131	0	0	3
239	3	1	1	71.5702	2	0	1		2	2	1	-2.07131	0	0	3
240	1	0	1	65.629	1	0	0	1	2	2			0
240	2	0	1	65.629	1	0	0	0	2	2			0
240	3	0	1	65.629	1	0	0	0	2	2			0
241	1	0	1	59.9671	2	0	1	4	2	2	2	-0.72516	0	2	4
241	2	0	1	59.9671	2	0	1	1	2	2	2	-0.72516	0	2	4
241	3	0	1	59.9671	2	0	1	0	2	2	2	-0.72516	0	2	4
242	1	0	1	60.2984	1	0	1	0	1	2	2	-2.20753	0	0	3
242	2	0	1	60.2984	1	0	1	0	1	2	2	-2.20753	0	0	3
242	3	0	1	60.2984	1	0	1	1	1	2	2	-2.20753	0	0	3
243	1	1	1	57.9247	3	1	0	2	0	2	2	-1.47436	0	1	4
243	2	1	1	57.9247	3	1	0	0	0	2	2	-1.47436	0	1	4
243	3	1	1	57.9247	3	1	0	0	0	2	2	-1.47436	0	1	4
244	1	1	1	64	2	0	0	2	0	2	1	-2.02724	0	0	2
244	2	1	1	64	2	0	0	3	0	2	1	-2.02724	0	0	2
244	3	1	1	64	2	0	0	1	0	2	1	-2.02724	0	0	2
245	1	0	1	50.8255	1	0	1	0	1	2	2	-2.13141	0	0	3
245	2	0	1	50.8255	1	0	1	1	1	2	2	-2.13141	0	0	3
245	3	0	1	50.8255	1	0	1	0	1	2	2	-2.13141	0	0	3
246	1	1	1	63.2416	1	0	0	4	2	2	1	-3.33333	0	0	1
246	2	1	1	63.2416	1	0	0	0	2	2	1	-3.33333	0	0	1
246	3	1	1	63.2416	1	0	0	3	2	2	1	-3.33333	0	0	1
247	1	1	1	68.3422	1	1	1	1	1	2	1	-1.78686	0	1	3
247	2	1	1	68.3422	1	1	1	5	1	2	1	-1.78686	0	1	3
247	3	1	1	68.3422	1	1	1	2	1	2	1	-1.78686	0	1	3
248	1	0	1	64.6188	2	0	1	0	1	2	1	-0.921474	0	2	4
248	2	0	1	64.6188	2	0	1	1	1	2	1	-0.921474	0	2	4
248	3	0	1	64.6188	2	0	1	1	1	2	1	-0.921474	0	2	4
249	1	1	1	67.822	1	0	0	1	0	2	2	-5.20833	0	0	1
249	2	1	1	67.822	1	0	0	1	0	2	2	-5.20833	0	0	1
249	3	1	1	67.822	1	0	0	1	0	2	2	-5.20833	0	0	1
250	1	1	1	58.7214	2	0	1	2	0	2	1	-1.9992	0	1	3
250	2	1	1	58.7214	2	0	1	6	0	2	1	-1.9992	0	1	3
250	3	1	1	58.7214	2	0	1	1	0	2	1	-1.9992	0	1	3
251	1	0	1	69.5222	1	0	0		0	2	2	-3.33333	0	0	3
251	2	0	1	69.5222	1	0	0		0	2	2	-3.33333	0	0	3
251	3	0	1	69.5222	1	0	0		0	2	2	-3.33333	0	0	3
252	1	1	1	68.3997	2	0	0	0	0	2	1	-1.97917	0	1	1
252	2	1	1	68.3997	2	0	0	0	0	2	1	-1.97917	0	1	1
252	3	1	1	68.3997	2	0	0	1	0	2	1	-1.97917	0	1	1
253	1	1	1	57.4702	2	1	1	5	0	2	2	-2.25962	0	0	2
253	2	1	1	57.4702	2	1	1	4	0	2	2	-2.25962	0	0	2
253	3	1	1	57.4702	2	1	1	3	0	2	2	-2.25962	0	0	2
254	1	1	1	49.1198	1	0	0	0	0	2	1	-2.79647	0	0	1
254	2	1	1	49.1198	1	0	0	0	0	2	1	-2.79647	0	0	1
254	3	1	1	49.1198	1	0	0	0	0	2	1	-2.79647	0	0	1
255	1	1	1	55.0445	1	0	1	0	1	3	1	-3.54567	0	0	1
255	2	1	1	55.0445	1	0	1	4	1	3	1	-3.54567	0	0	1
255	3	1	1	55.0445	1	0	1	3	1	3	1	-3.54567	0	0	1
256	1	1	1	70.9569	2	0	1	0	0	2	2	-2.25962	0	0	3
256	2	1	1	70.9569	2	0	1	0	0	2	2	-2.25962	0	0	3
256	3	1	1	70.9569	2	0	1	0	0	2	2	-2.25962	0	0	3
257	1	0	1	56.9336	1	0	0	0	0	2	1	-2.30769	0	0	2
257	2	0	1	56.9336	1	0	0	2	0	2	1	-2.30769	0	0	2
257	3	0	1	56.9336	1	0	0	1	0	2	1	-2.30769	0	0	2
258	1	0	1	57.6947	2	0	0	0	0	2		-2.2516	0	0
258	2	0	1	57.6947	2	0	0	2	0	2		-2.2516	0	0
258	3	0	1	57.6947	2	0	0	0	0	2		-2.2516	0	0
259	1	1	1	63.6879	1	0	0	0	2	2	2	-2.35176	0	0	3
259	2	1	1	63.6879	1	0	0	0	2	2	2	-2.35176	0	0	3
259	3	1	1	63.6879	1	0	0	0	2	2	2	-2.35176	0	0	3
260	1	1	1	51.0007	1	0	0	0	2	2	2	-3.20513	0	0	2
260	2	1	1	51.0007	1	0	0	0	2	2	2	-3.20513	0	0	2
260	3	1	1	51.0007	1	0	0	0	2	2	2	-3.20513	0	0	2
261	1	1	1	72.3696	3	1	0	3	2	2	1	-2.41587	0	0	1
261	2	1	1	72.3696	3	1	0	4	2	2	1	-2.41587	0	0	1
261	3	1	1	72.3696	3	1	0	0	2	2	1	-2.41587	0	0	1
262	1	1	1	66.4695	2	0	1		1	2	1	-1.79888	0	1	3
262	2	1	1	66.4695	2	0	1		1	2	1	-1.79888	0	1	3
262	3	1	1	66.4695	2	0	1		1	2	1	-1.79888	0	1	3
263	1	1	1	63.1294	1	0	0	0	0	2	1	-3.46154	0	0	1
263	2	1	1	63.1294	1	0	0	0	0	2	1	-3.46154	0	0	1
263	3	1	1	63.1294	1	0	0	1	0	2	1	-3.46154	0	0	1
264	1	1	1	74.1109	1	0	1	0	0	2	1	-3.34135	0	0	1
264	2	1	1	74.1109	1	0	1	0	0	2	1	-3.34135	0	0	1
264	3	1	1	74.1109	1	0	1	1	0	2	1	-3.34135	0	0	1
265	1	1	1	56.0329	1	1	1	0	2	2	3	-1.94311	0	1	4
265	2	1	1	56.0329	1	1	1	0	2	2	3	-1.94311	0	1	4
265	3	1	1	56.0329	1	1	1	0	2	2	3	-1.94311	0	1	4
266	1	1	1	62.6119	3	0	0	4	1	2	2	-2.63221	0	0	2
266	2	1	1	62.6119	3	0	0	2	1	2	2	-2.63221	0	0	2
266	3	1	1	62.6119	3	0	0	2	1	2	2	-2.63221	0	0	2
267	1	1	1	59.332	1	0	0	0	2	2	2	-2.00721	0	0	3
267	2	1	1	59.332	1	0	0	1	2	2	2	-2.00721	0	0	3
267	3	1	1	59.332	1	0	0	1	2	2	2	-2.00721	0	0	3
268	1	1	1	61.3881	3	0	1	7	0	2	1	-1.55849	0	1	3
268	2	1	1	61.3881	3	0	1	2	0	2	1	-1.55849	0	1	3
268	3	1	1	61.3881	3	0	1	4	0	2	1	-1.55849	0	1	3
269	1	0	1	73.1499	1	0	1		0	2	2	-3.29728	0	0	2
269	2	0	1	73.1499	1	0	1		0	2	2	-3.29728	0	0	2
269	3	0	1	73.1499	1	0	1		0	2	2	-3.29728	0	0	2
270	1	1	1	69.2676	2	1	0	2	0	2	2	-2.29567	0	0	2
270	2	1	1	69.2676	2	1	0	3	0	2	2	-2.29567	0	0	2
270	3	1	1	69.2676	2	1	0	0	0	2	2	-2.29567	0	0	2
271	1	1	1	61.0951	2	1	0	0	0	3	1	-1.49038	0	1	3
271	2	1	1	61.0951	2	1	0	2	0	3	1	-1.49038	0	1	3
271	3	1	1	61.0951	2	1	0	0	0	3	1	-1.49038	0	1	3
272	1	0	1	61.4483	2	0	0		0	3	2	-2.17147	0	0	3
272	2	0	1	61.4483	2	0	0		0	3	2	-2.17147	0	0	3
272	3	0	1	61.4483	2	0	0		0	3	2	-2.17147	0	0	3
273	1	1	1	73.7084	2	0	0	0	0	3	1	-3.32933	0	0	1
273	2	1	1	73.7084	2	0	0	0	0	3	1	-3.32933	0	0	1
273	3	1	1	73.7084	2	0	0	0	0	3	1	-3.32933	0	0	1
274	1	0	1	58.308	1	0	0	3	1	3	3	-3.99038	0	0	2
274	2	0	1	58.308	1	0	0	0	1	3	3	-3.99038	0	0	2
274	3	0	1	58.308	1	0	0	6	1	3	3	-3.99038	0	0	2
275	1	0	1	69.1745	3	1	0	2	1	3	1	-1.25	0	1	3
275	2	0	1	69.1745	3	1	0	1	1	3	1	-1.25	0	1	3
275	3	0	1	69.1745	3	1	0	2	1	3	1	-1.25	0	1	3
276	1	0	1	48.5667	1	0	1		0	3	1	-3.02885	0	0	1
276	2	0	1	48.5667	1	0	1		0	3	1	-3.02885	0	0	1
276	3	0	1	48.5667	1	0	1		0	3	1	-3.02885	0	0	1
277	1	1	1	68.2875	2	0	0	5	0	3	2	-2.68429	0	0	2
277	2	1	1	68.2875	2	0	0	9	0	3	2	-2.68429	0	0	2
277	3	1	1	68.2875	2	0	0	2	0	3	2	-2.68429	0	0	2
278	1	0	1	54.6475	2	0	1	2	1	3	2	-1.63061	0	1	4
278	2	0	1	54.6475	2	0	1		1	3	2	-1.63061	0	1	4
278	3	0	1	54.6475	2	0	1		1	3	2	-1.63061	0	1	4
279	1	1	1	74.026	2	0	0	0	1	3		-2.61218	0	0
279	2	1	1	74.026	2	0	0	1	1	3		-2.61218	0	0
279	3	1	1	74.026	2	0	0	5	1	3		-2.61218	0	0
280	1	1	1	63.9014	2	0	0	2	2	3	3	-0.793269	0	2	4
280	2	1	1	63.9014	2	0	0	2	2	3	3	-0.793269	0	2	4
280	3	1	1	63.9014	2	0	0	1	2	3	3	-0.793269	0	2	4
281	1	1	1	63.833	1	0	0	0	0	3	2	-2.27163	0	0	3
281	2	1	1	63.833	1	0	0	2	0	3	2	-2.27163	0	0	3
281	3	1	1	63.833	1	0	0	2	0	3	2	-2.27163	0	0	3
282	1	1	1	68.4134	2	1	0	0	0	3	2	-2.71635	0	0	2
282	2	1	1	68.4134	2	1	0	2	0	3	2	-2.71635	0	0	2
282	3	1	1	68.4134	2	1	0	2	0	3	2	-2.71635	0	0	2
283	1	1	1	64.3696	3	0	1	0	0	3	2	-1.95112	0	1	3
283	2	1	1	64.3696	3	0	1	1	0	3	2	-1.95112	0	1	3
283	3	1	1	64.3696	3	0	1		0	3	2	-1.95112	0	1	3
284	1	1	1	53.0897	1	0	1	3	0	3	2	-1.17388	0	1	4
284	2	1	1	53.0897	1	0	1	2	0	3	2	-1.17388	0	1	4
284	3	1	1	53.0897	1	0	1	1	0	3	2	-1.17388	0	1	4
285	1	1	1	65.3908	1	1	0	3	0	3	3	-2.90865	0	0	3
285	2	1	1	65.3908	1	1	0	1	0	3	3	-2.90865	0	0	3
285	3	1	1	65.3908	1	1	0	2	0	3	3	-2.90865	0	0	3
286	1	1	1	52.8925	2	0	1	0	2	3	2	-1.55849	0	1	4
286	2	1	1	52.8925	2	0	1	0	2	3	2	-1.55849	0	1	4
286	3	1	1	52.8925	2	0	1	0	2	3	2	-1.55849	0	1	4
287	1	1	1	58.1383	1	0	0	0	0	3	2	-0.777244	0	2	4
287	2	1	1	58.1383	1	0	0	0	0	3	2	-0.777244	0	2	4
287	3	1	1	58.1383	1	0	0	1	0	3	2	-0.777244	0	2	4
288	1	0	1	66.4969	2	0	1	2	2	3	2	-2.27564	0	0	3
288	2	0	1	66.4969	2	0	1	0	2	3	2	-2.27564	0	0	3
288	3	0	1	66.4969	2	0	1	0	2	3	2	-2.27564	0	0	3
289	1	0	1	58.8939	1	0	0	0	0	3	2	-0.528846	0	2	4
289	2	0	1	58.8939	1	0	0	0	0	3	2	-0.528846	0	2	4
289	3	0	1	58.8939	1	0	0	0	0	3	2	-0.528846	0	2	4
290	1	0	1	71.2361	1	0	0	5	0	3	3	-4.60737	1	0	3
290	2	0	1	71.2361	1	0	0	3	0	3	3	-4.60737	1	0	3
290	3	0	1	71.2361	1	0	0	8	0	3	3	-4.60737	1	0	3
291	1	1	1	73.4702	2	0	0		2	3	2	-4.80769	0	0	1
291	2	1	1	73.4702	2	0	0		2	3	2	-4.80769	0	0	1
291	3	1	1	73.4702	2	0	0		2	3	2	-4.80769	0	0	1
292	1	1	1	74.4476	1	0	0	0	1	3	2	-4.20673	0	0	1
292	2	1	1	74.4476	1	0	0	0	1	3	2	-4.20673	0	0	1
292	3	1	1	74.4476	1	0	0		1	3	2	-4.20673	0	0	1
293	1	0	1	66.026	1	0	0		0	3	2	-1.98317	0	1	3
293	2	0	1	66.026	1	0	0		0	3	2	-1.98317	0	1	3
293	3	0	1	66.026	1	0	0		0	3	2	-1.98317	0	1	3
294	1	1	1	72.1834	2	1	0	1	0	3	2	-1.69471	0	1	3
294	2	1	1	72.1834	2	1	0	1	0	3	2	-1.69471	0	1	3
294	3	1	1	72.1834	2	1	0	4	0	3	2	-1.69471	0	1	3
295	1	0	1	73.065	2	0	0	1	1	3	1	-1.17388	0	1	3
295	2	0	1	73.065	2	0	0	5	1	3	1	-1.17388	0	1	3
295	3	0	1	73.065	2	0	0		1	3	1	-1.17388	0	1	3
296	1	1	1	73.9055	1	0	0	0	0	3	3	-3.75	0	0	2
296	2	1	1	73.9055	1	0	0	0	0	3	3	-3.75	0	0	2
296	3	1	1	73.9055	1	0	0	0	0	3	3	-3.75	0	0	2
297	1	1	1	64.4709	2	0	0	0	0	3	1	-3.39343	0	0	1
297	2	1	1	64.4709	2	0	0	0	0	3	1	-3.39343	0	0	1
297	3	1	1	64.4709	2	0	0	0	0	3	1	-3.39343	0	0	1
298	1	1	1	60.9035	2	0	0	2	0	3	2	-1.77484	0	1	4
298	2	1	1	60.9035	2	0	0	0	0	3	2	-1.77484	0	1	4
298	3	1	1	60.9035	2	0	0	0	0	3	2	-1.77484	0	1	4
299	1	1	1	48.5777	1	0	1	1	0	3	1	-3.34535	0	0	1
299	2	1	1	48.5777	1	0	1	1	0	3	1	-3.34535	0	0	1
299	3	1	1	48.5777	1	0	1	0	0	3	1	-3.34535	0	0	1
300	1	0	1	64.6215	1	0	0		0	3	1	-3.30128	0	0	1
300	2	0	1	64.6215	1	0	0		0	3	1	-3.30128	0	0	1
300	3	0	1	64.6215	1	0	0		0	3	1	-3.30128	0	0	1
301	1	1	1	64.4244	1	0	1	0	0	3	1	-2.89663	0	0	1
301	2	1	1	64.4244	1	0	1	2	0	3	1	-2.89663	0	0	1
301	3	1	1	64.4244	1	0	1	1	0	3	1	-2.89663	0	0	1
302	1	0	1	41.8508	2	1	1	2	2	3	2	-1.32612	0	1	4
302	2	0	1	41.8508	2	1	1	1	2	3	2	-1.32612	0	1	4
302	3	0	1	41.8508	2	1	1	3	2	3	2	-1.32612	0	1	4
303	1	1	1	67.4415	2	0	0	0	0	3	1	-2.49199	0	0	1
303	2	1	1	67.4415	2	0	0	0	0	3	1	-2.49199	0	0	1
303	3	1	1	67.4415	2	0	0	0	0	3	1	-2.49199	0	0	1
304	1	1	1	63.4962	1	0	1	1	2	3	2	-1.45833	0	1	3
304	2	1	1	63.4962	1	0	1	0	2	3	2	-1.45833	0	1	3
304	3	1	1	63.4962	1	0	1	0	2	3	2	-1.45833	0	1	3
305	1	0	1	63.9398	1	1	0	0	2	3	1	-2.55208	0	0	2
305	2	0	1	63.9398	1	1	0	0	2	3	1	-2.55208	0	0	2
305	3	0	1	63.9398	1	1	0	2	2	3	1	-2.55208	0	0	2
306	1	0	1	54.7625	2	0	1	0	1	3	2	-2.05929	0	0	3
306	2	0	1	54.7625	2	0	1		1	3	2	-2.05929	0	0	3
306	3	0	1	54.7625	2	0	1		1	3	2	-2.05929	0	0	3
307	1	1	1	50.6146	1	0	1	1	0	3	2	-2.58413	0	0	2
307	2	1	1	50.6146	1	0	1	0	0	3	2	-2.58413	0	0	2
307	3	1	1	50.6146	1	0	1	0	0	3	2	-2.58413	0	0	2
308	1	0	1	58.8802	1	0	1	0	0	3	1	-3.99439	0	0	1
308	2	0	1	58.8802	1	0	1	0	0	3	1	-3.99439	0	0	1
308	3	0	1	58.8802	1	0	1	0	0	3	1	-3.99439	0	0	1
309	1	0	1	60.5147	2	0	0	1	0	3	2	-1.99519	0	1	3
309	2	0	1	60.5147	2	0	0	1	0	3	2	-1.99519	0	1	3
309	3	0	1	60.5147	2	0	0	2	0	3	2	-1.99519	0	1	3
310	1	0	1	73.6591	1	0	1		1	3			0
310	2	0	1	73.6591	1	0	1		1	3			0
310	3	0	1	73.6591	1	0	1		1	3			0
311	1	1	1	71.102	1	0	0	0	0	3	1	-2.29968	0	0	1
311	2	1	1	71.102	1	0	0	0	0	3	1	-2.29968	0	0	1
311	3	1	1	71.102	1	0	0	0	0	3	1	-2.29968	0	0	1
312	1	1	1	74.2752	2	1	0	2	0	3	1	-0.713141	0	2	4
312	2	1	1	74.2752	2	1	0	3	0	3	1	-0.713141	0	2	4
312	3	1	1	74.2752	2	1	0	7	0	3	1	-0.713141	0	2	4
313	1	1	1	64.4627	2	0	0	0	0	3	2	-2.81651	0	0	2
313	2	1	1	64.4627	2	0	0	3	0	3	2	-2.81651	0	0	2
313	3	1	1	64.4627	2	0	0	0	0	3	2	-2.81651	0	0	2
314	1	0	1	68.2382	1	0	1	1	1	3	1	-3.66987	0	0	1
314	2	0	1	68.2382	1	0	1	0	1	3	1	-3.66987	0	0	1
314	3	0	1	68.2382	1	0	1	0	1	3	1	-3.66987	0	0	1
315	1	0	1	57.6454	2	0	0	1	0	3	1	-2.69631	0	0	1
315	2	0	1	57.6454	2	0	0	1	0	3	1	-2.69631	0	0	1
315	3	0	1	57.6454	2	0	0	0	0	3	1	-2.69631	0	0	1
316	1	1	1	64.9747	1	0	1	0	0	3	1	-1.80288	0	1	3
316	2	1	1	64.9747	1	0	1	2	0	3	1	-1.80288	0	1	3
316	3	1	1	64.9747	1	0	1	0	0	3	1	-1.80288	0	1	3
317	1	1	1	67.0418	1	0	1	2	0	3	2	-3.02083	0	0	1
317	2	1	1	67.0418	1	0	1	0	0	3	2	-3.02083	0	0	1
317	3	1	1	67.0418	1	0	1	1	0	3	2	-3.02083	0	0	1
318	1	1	1	57.7385	2	0	1		1	3	2	-2.33574	0	0	3
318	2	1	1	57.7385	2	0	1		1	3	2	-2.33574	0	0	3
318	3	1	1	57.7385	2	0	1		1	3	2	-2.33574	0	0	3
319	1	1	1	60.9637	3	0	1	1	2	3	2	-1.41426	0	1	4
319	2	1	1	60.9637	3	0	1	2	2	3	2	-1.41426	0	1	4
319	3	1	1	60.9637	3	0	1		2	3	2	-1.41426	0	1	4
320	1	0	1	57.2895	2	0	0	0	0	3	3	-2.28766	0	0	4
320	2	0	1	57.2895	2	0	0	2	0	3	3	-2.28766	0	0	4
320	3	0	1	57.2895	2	0	0	2	0	3	3	-2.28766	0	0	4
321	1	0	1	61.0897	1	0	0	0	0	3	3	-3.47756	0	0	2
321	2	0	1	61.0897	1	0	0	0	0	3	3	-3.47756	0	0	2
321	3	0	1	61.0897	1	0	0	0	0	3	3	-3.47756	0	0	2
322	1	0	1	64.1177	1	0	1	0	0	3	3	-3.17308	0	0	3
322	2	0	1	64.1177	1	0	1	0	0	3	3	-3.17308	0	0	3
322	3	0	1	64.1177	1	0	1	0	0	3	3	-3.17308	0	0	3
323	1	0	1	62.6283	1	0	1	0	0	3	2	-5.12821	0	0	1
323	2	0	1	62.6283	1	0	1	0	0	3	2	-5.12821	0	0	1
323	3	0	1	62.6283	1	0	1	0	0	3	2	-5.12821	0	0	1
324	1	1	1	52.9637	3	0	1	0	0	3	1	-1.70673	0	1	3
324	2	1	1	52.9637	3	0	1	2	0	3	1	-1.70673	0	1	3
324	3	1	1	52.9637	3	0	1	0	0	3	1	-1.70673	0	1	3
325	1	1	1	70.2368	1	0	0	0	0	3	2	-2.93269	0	0	2
325	2	1	1	70.2368	1	0	0	0	0	3	2	-2.93269	0	0	2
325	3	1	1	70.2368	1	0	0	4	0	3	2	-2.93269	0	0	2
326	1	0	1	52.1944	1	0	0	0	0	3	2	-2.27965	0	0	3
326	2	0	1	52.1944	1	0	0	0	0	3	2	-2.27965	0	0	3
326	3	0	1	52.1944	1	0	0	1	0	3	2	-2.27965	0	0	3
327	1	1	1	65.0267	1	0	0	0	2	3	2	-2.67228	0	0	2
327	2	1	1	65.0267	1	0	0	0	2	3	2	-2.67228	0	0	2
327	3	1	1	65.0267	1	0	0	0	2	3	2	-2.67228	0	0	2
328	1	0	1	66.7652	1	1	0	2	0	3	3	-3.69792	0	0	2
328	2	0	1	66.7652	1	1	0	4	0	3	3	-3.69792	0	0	2
328	3	0	1	66.7652	1	1	0	0	0	3	3	-3.69792	0	0	2
329	1	0	1	66.7379	1	0	0	0	0	3	2	-4.48718	0	0	1
329	2	0	1	66.7379	1	0	0	1	0	3	2	-4.48718	0	0	1
329	3	0	1	66.7379	1	0	0	0	0	3	2	-4.48718	0	0	1
330	1	1	1	54.5407	2	0	1	0	0	3	1	-2.25561	0	0	2
330	2	1	1	54.5407	2	0	1	2	0	3	1	-2.25561	0	0	2
330	3	1	1	54.5407	2	0	1	0	0	3	1	-2.25561	0	0	2
331	1	1	1	65.2457	2	0	1	0	0	3	2	-3.46154	0	0	1
331	2	1	1	65.2457	2	0	1	4	0	3	2	-3.46154	0	0	1
331	3	1	1	65.2457	2	0	1	0	0	3	2	-3.46154	0	0	1
332	1	1	1	74.2396	1	0	1	1	1	3	2	-2.50801	0	0	2
332	2	1	1	74.2396	1	0	1	1	1	3	2	-2.50801	0	0	2
332	3	1	1	74.2396	1	0	1	1	1	3	2	-2.50801	0	0	2
333	1	0	1	44.3587	1	1	1	2	0	3	2	-3.12099	0	0	2
333	2	0	1	44.3587	1	1	1	2	0	3	2	-3.12099	0	0	2
333	3	0	1	44.3587	1	1	1	2	0	3	2	-3.12099	0	0	2
334	1	0	1	70.0287	2	0	1	1	0	3	2	-2.66426	0	0	2
334	2	0	1	70.0287	2	0	1	3	0	3	2	-2.66426	0	0	2
334	3	0	1	70.0287	2	0	1	0	0	3	2	-2.66426	0	0	2
335	1	1	1	67.3949	1	0	0	2	2	3	2	-3.52564	0	0	1
335	2	1	1	67.3949	1	0	0	0	2	3	2	-3.52564	0	0	1
335	3	1	1	67.3949	1	0	0	0	2	3	2	-3.52564	0	0	1
336	1	1	1	64.5202	1	0	0	0	0	3	2	-2.11538	0	0	3
336	2	1	1	64.5202	1	0	0	2	0	3	2	-2.11538	0	0	3
336	3	1	1	64.5202	1	0	0	0	0	3	2	-2.11538	0	0	3
337	1	1	1	65.8042	2	0	1	1	0	3	2	-2.44792	0	0	3
337	2	1	1	65.8042	2	0	1	0	0	3	2	-2.44792	0	0	3
337	3	1	1	65.8042	2	0	1	2	0	3	2	-2.44792	0	0	3
338	1	1	1	66.089	1	0	0	0	0	3	2	-2.17147	0	0	3
338	2	1	1	66.089	1	0	0	0	0	3	2	-2.17147	0	0	3
338	3	1	1	66.089	1	0	0	0	0	3	2	-2.17147	0	0	3
339	1	1	1	54.0287	1	0	1	0	0	3	2	-3.30529	0	0	2
339	2	1	1	54.0287	1	0	1	0	0	3	2	-3.30529	0	0	2
339	3	1	1	54.0287	1	0	1	0	0	3	2	-3.30529	0	0	2
340	1	1	1	68.6817	2	0	0	0	2	3	2	-3.39744	0	0	2
340	2	1	1	68.6817	2	0	0	0	2	3	2	-3.39744	0	0	2
340	3	1	1	68.6817	2	0	0	0	2	3	2	-3.39744	0	0	2
341	1	0	1	68.4956	1	0	1	0	0	3	2	-1.89103	0	1	3
341	2	0	1	68.4956	1	0	1	3	0	3	2	-1.89103	0	1	3
341	3	0	1	68.4956	1	0	1	1	0	3	2	-1.89103	0	1	3
342	1	1	1	54.0342	1	0	1	0	0	3	2	-0.773237	0	2	4
342	2	1	1	54.0342	1	0	1	0	0	3	2	-0.773237	0	2	4
342	3	1	1	54.0342	1	0	1	0	0	3	2	-0.773237	0	2	4
343	1	0	1	65.8097	1	0	0	0	0	3	2	-2.94471	0	0	3
343	2	0	1	65.8097	1	0	0	0	0	3	2	-2.94471	0	0	3
343	3	0	1	65.8097	1	0	0	0	0	3	2	-2.94471	0	0	3
344	1	0	1	61.4647	2	1	1	5	1	3	2	-1.98317	0	1	3
344	2	0	1	61.4647	2	1	1	4	1	3	2	-1.98317	0	1	3
344	3	0	1	61.4647	2	1	1	2	1	3	2	-1.98317	0	1	3
345	1	0	1	56.7064	2	0	1		0	3	1	-1.55449	0	1	3
345	2	0	1	56.7064	2	0	1		0	3	1	-1.55449	0	1	3
345	3	0	1	56.7064	2	0	1		0	3	1	-1.55449	0	1	3
346	1	0	1	57.8207	1	0	1	1	0	3	1	-4.76763	1	0	1
346	2	0	1	57.8207	1	0	1	0	0	3	1	-4.76763	1	0	1
346	3	0	1	57.8207	1	0	1	1	0	3	1	-4.76763	1	0	1
347	1	1	1	71.1239	2	0	1		1	3	2	-3.1891	0	0	1
347	2	1	1	71.1239	2	0	1		1	3	2	-3.1891	0	0	1
347	3	1	1	71.1239	2	0	1		1	3	2	-3.1891	0	0	1
348	1	1	1	54.9815	2	1	1		0	3	1	-0.921474	0	2	4
348	2	1	1	54.9815	2	1	1		0	3	1	-0.921474	0	2	4
348	3	1	1	54.9815	2	1	1		0	3	1	-0.921474	0	2	4
349	1	0	1	74.9131	1	0	1	7	1	3	2	-3.1891	0	0	2
349	2	0	1	74.9131	1	0	1	3	1	3	2	-3.1891	0	0	2
349	3	0	1	74.9131	1	0	1	5	1	3	2	-3.1891	0	0	2
350	1	0	1	60.2957	1	0	1	0	0	3	2	-2.84856	0	0	2
350	2	0	1	60.2957	1	0	1	0	0	3	2	-2.84856	0	0	2
350	3	0	1	60.2957	1	0	1	1	0	3	2	-2.84856	0	0	2
351	1	0	1	53.692	1	0	1	0	0	3	2	-3.48958	0	0	1
351	2	0	1	53.692	1	0	1	0	0	3	2	-3.48958	0	0	1
351	3	0	1	53.692	1	0	1	1	0	3	2	-3.48958	0	0	1
352	1	0	1	68.2218	1	0	0	3	2	3	2	-3.32933	0	0	1
352	2	0	1	68.2218	1	0	0	2	2	3	2	-3.32933	0	0	1
352	3	0	1	68.2218	1	0	0	1	2	3	2	-3.32933	0	0	1
353	1	0	1	64.6434	1	1	0	1	1	3	3	-4.04647	0	0	2
353	2	0	1	64.6434	1	1	0	3	1	3	3	-4.04647	0	0	2
353	3	0	1	64.6434	1	1	0	5	1	3	3	-4.04647	0	0	2
354	1	0	1	61.9548	1	0	0	0	2	3	1	-1.86298	0	1	2
354	2	0	1	61.9548	1	0	0	1	2	3	1	-1.86298	0	1	2
354	3	0	1	61.9548	1	0	0	0	2	3	1	-1.86298	0	1	2
355	1	1	1	66.7817	1	0	0	0	2	3	1	-2.46795	0	0	1
355	2	1	1	66.7817	1	0	0	5	2	3	1	-2.46795	0	0	1
355	3	1	1	66.7817	1	0	0	1	2	3	1	-2.46795	0	0	1
356	1	1	1	64.3888	1	0	0	0	1	3	2	-3.95433	1	0	1
356	2	1	1	64.3888	1	0	0	0	1	3	2	-3.95433	1	0	1
356	3	1	1	64.3888	1	0	0	0	1	3	2	-3.95433	1	0	1
357	1	0	1	56.9309	1	1	0	0	2	3	2	-3.72196	0	0	1
357	2	0	1	56.9309	1	1	0	1	2	3	2	-3.72196	0	0	1
357	3	0	1	56.9309	1	1	0	2	2	3	2	-3.72196	0	0	1
358	1	0	1	70.8775	1	0	0	0	0	3	2	-3.125	0	0	1
358	2	0	1	70.8775	1	0	0	0	0	3	2	-3.125	0	0	1
358	3	0	1	70.8775	1	0	0	1	0	3	2	-3.125	0	0	1
359	1	1	1	59.5729	1	0	0		0	3	2	-2.92468	0	0	3
359	2	1	1	59.5729	1	0	0		0	3	2	-2.92468	0	0	3
359	3	1	1	59.5729	1	0	0		0	3	2	-2.92468	0	0	3
360	1	1	1	69.4593	2	0	1	0	1	3	2	-0.949519	0	2	4
360	2	1	1	69.4593	2	0	1	0	1	3	2	-0.949519	0	2	4
360	3	1	1	69.4593	2	0	1	1	1	3	2	-0.949519	0	2	4
361	1	0	1	74.5873	2	0	0	3	2	3	1	-2.16346	0	0	1
361	2	0	1	74.5873	2	0	0	3	2	3	1	-2.16346	0	0	1
361	3	0	1	74.5873	2	0	0	4	2	3	1	-2.16346	0	0	1
362	1	1	1	73.6756	1	0	0	0	0	3	2	-2.99279	0	0	2
362	2	1	1	73.6756	1	0	0	0	0	3	2	-2.99279	0	0	2
362	3	1	1	73.6756	1	0	0	0	0	3	2	-2.99279	0	0	2
363	1	1	1	71.2526	1	0	1	0	0	3	1	-2.50401	0	0	2
363	2	1	1	71.2526	1	0	1	0	0	3	1	-2.50401	0	0	2
363	3	1	1	71.2526	1	0	1	0	0	3	1	-2.50401	0	0	2
364	1	1	1	73.8617	1	0	0	0	0	3	1	-0.584936	0	2	4
364	2	1	1	73.8617	1	0	0	0	0	3	1	-0.584936	0	2	4
364	3	1	1	73.8617	1	0	0	1	0	3	1	-0.584936	0	2	4
365	1	0	1	70.6612	1	0	1	0	0	3	2	-3.30529	0	0	2
365	2	0	1	70.6612	1	0	1	1	0	3	2	-3.30529	0	0	2
365	3	0	1	70.6612	1	0	1	1	0	3	2	-3.30529	0	0	2
366	1	0	1	61.1143	1	0	1	3	1	3	1	-2.54006	1	0	1
366	2	0	1	61.1143	1	0	1	0	1	3	1	-2.54006	1	0	1
366	3	0	1	61.1143	1	0	1	0	1	3	1	-2.54006	1	0	1
367	1	1	1	65.9822	1	0	0	0	0	3	1	-3.26522	0	0	1
367	2	1	1	65.9822	1	0	0	1	0	3	1	-3.26522	0	0	1
367	3	1	1	65.9822	1	0	0	0	0	3	1	-3.26522	0	0	1
368	1	1	1	61.5907	1	0	0		2	3	2	-1.48237	0	1	4
368	2	1	1	61.5907	1	0	0		2	3	2	-1.48237	0	1	4
368	3	1	1	61.5907	1	0	0		2	3	2	-1.48237	0	1	4
369	1	1	1	55.6496	1	1	0	0	0	3	2	-2.32372	0	0	3
369	2	1	1	55.6496	1	1	0	2	0	3	2	-2.32372	0	0	3
369	3	1	1	55.6496	1	1	0	2	0	3	2	-2.32372	0	0	3
370	1	1	1	57.2101	1	0	1	0	0	3	2	-2.25962	0	0	2
370	2	1	1	57.2101	1	0	1	0	0	3	2	-2.25962	0	0	2
370	3	1	1	57.2101	1	0	1	0	0	3	2	-2.25962	0	0	2
371	1	0	1	56.0383	1	0	0	0	0	3	2	-2.79247	0	0	3
371	2	0	1	56.0383	1	0	0	0	0	3	2	-2.79247	0	0	3
371	3	0	1	56.0383	1	0	0	0	0	3	2	-2.79247	0	0	3
372	1	1	1	59.5592	1	1	1	2	0	3	2	-2.5601	0	0	2
372	2	1	1	59.5592	1	1	1	0	0	3	2	-2.5601	0	0	2
372	3	1	1	59.5592	1	1	1	2	0	3	2	-2.5601	0	0	2
373	1	1	1	60.9774	1	0	0	0	2	3	2	-3.0609	0	0	1
373	2	1	1	60.9774	1	0	0	0	2	3	2	-3.0609	0	0	1
373	3	1	1	60.9774	1	0	0	0	2	3	2	-3.0609	0	0	1
374	1	0	1	48.5257	1	0	0	0	0	3	2	-2.73237	0	0	2
374	2	0	1	48.5257	1	0	0	0	0	3	2	-2.73237	0	0	2
374	3	0	1	48.5257	1	0	0	0	0	3	2	-2.73237	0	0	2
375	1	1	1	69.0951	2	0	1	0	1	3	2	-2.96474	0	0	2
375	2	1	1	69.0951	2	0	1	0	1	3	2	-2.96474	0	0	2
375	3	1	1	69.0951	2	0	1	0	1	3	2	-2.96474	0	0	2
376	1	1	1	60.512	1	0	1	0	0	3	3	-2.96474	0	0	3
376	2	1	1	60.512	1	0	1	0	0	3	3	-2.96474	0	0	3
376	3	1	1	60.512	1	0	1	0	0	3	3	-2.96474	0	0	3
377	1	0	1	61.9932	1	0	1	0	1	3	3	-2.2476	0	0	4
377	2	0	1	61.9932	1	0	1	0	1	3	3	-2.2476	0	0	4
377	3	0	1	61.9932	1	0	1	0	1	3	3	-2.2476	0	0	4
378	1	1	1	70.371	1	0	1	0	0	3	1	-4.04647	0	0	1
378	2	1	1	70.371	1	0	1		0	3	1	-4.04647	0	0	1
378	3	1	1	70.371	1	0	1		0	3	1	-4.04647	0	0	1
379	1	1	1	55.05	2	0	1	0	1	3	1	-1.29006	0	1	3
379	2	1	1	55.05	2	0	1	1	1	3	1	-1.29006	0	1	3
379	3	1	1	55.05	2	0	1	0	1	3	1	-1.29006	0	1	3
380	1	1	1	71.9589	1	0	0	0	2	3	2	-3.38942	0	0	2
380	2	1	1	71.9589	1	0	0	1	2	3	2	-3.38942	0	0	2
380	3	1	1	71.9589	1	0	0	0	2	3	2	-3.38942	0	0	2
381	1	1	1	66.1054	2	0	1	2	0	3	1	-2.80048	0	0	1
381	2	1	1	66.1054	2	0	1	1	0	3	1	-2.80048	0	0	1
381	3	1	1	66.1054	2	0	1	1	0	3	1	-2.80048	0	0	1
382	1	1	1	72.1232	2	0	1	0	1	3	2	-3.27324	0	0	2
382	2	1	1	72.1232	2	0	1	0	1	3	2	-3.27324	0	0	2
382	3	1	1	72.1232	2	0	1	0	1	3	2	-3.27324	0	0	2
383	1	1	1	63.4689	1	0	0	3	2	3	2	-2.2476	0	0	3
383	2	1	1	63.4689	1	0	0	4	2	3	2	-2.2476	0	0	3
383	3	1	1	63.4689	1	0	0	6	2	3	2	-2.2476	0	0	3
384	1	1	1	62.4695	3	1	0	5	1	3	2	-3.63782	0	0	1
384	2	1	1	62.4695	3	1	0	7	1	3	2	-3.63782	0	0	1
384	3	1	1	62.4695	3	1	0	2	1	3	2	-3.63782	0	0	1
385	1	1	1	66.9158	1	0	0	1	0	3	2	-2.74439	0	0	2
385	2	1	1	66.9158	1	0	0	0	0	3	2	-2.74439	0	0	2
385	3	1	1	66.9158	1	0	0	0	0	3	2	-2.74439	0	0	2
386	1	1	1	66.1328	3	0	1	3	1	3	2	-1.78686	0	1	3
386	2	1	1	66.1328	3	0	1	6	1	3	2	-1.78686	0	1	3
386	3	1	1	66.1328	3	0	1	2	1	3	2	-1.78686	0	1	3
387	1	1	1	63.6359	1	0	0	7	0	3	2	-3.14503	0	0	2
387	2	1	1	63.6359	1	0	0	4	0	3	2	-3.14503	0	0	2
387	3	1	1	63.6359	1	0	0	3	0	3	2	-3.14503	0	0	2
388	1	1	1	63.0801	1	0	1	0	1	3	1	-4.1266	0	0	1
388	2	1	1	63.0801	1	0	1		1	3	1	-4.1266	0	0	1
388	3	1	1	63.0801	1	0	1		1	3	1	-4.1266	0	0	1
389	1	1	1	62.6311	2	0	0	1	2	3	2	-2.46795	0	0	3
389	2	1	1	62.6311	2	0	0	0	2	3	2	-2.46795	0	0	3
389	3	1	1	62.6311	2	0	0	0	2	3	2	-2.46795	0	0	3
390	1	1	1	68.2355	3	1	0	4	2	3	1	-1.98718	0	1	2
390	2	1	1	68.2355	3	1	0	1	2	3	1	-1.98718	0	1	2
390	3	1	1	68.2355	3	1	0	1	2	3	1	-1.98718	0	1	2
391	1	0	1	61.755	1	0	1	0	0	3	1	-1.32212	0	1	2
391	2	0	1	61.755	1	0	1		0	3	1	-1.32212	0	1	2
391	3	0	1	61.755	1	0	1		0	3	1	-1.32212	0	1	2
392	1	1	1	65.9986	1	0	0	0	0	3	1	-2.52003	0	0	1
392	2	1	1	65.9986	1	0	0	0	0	3	1	-2.52003	0	0	1
392	3	1	1	65.9986	1	0	0	0	0	3	1	-2.52003	0	0	1
393	1	1	1	69.024	2	0	1	0	1	3	2	-2.45192	0	0	3
393	2	1	1	69.024	2	0	1	0	1	3	2	-2.45192	0	0	3
393	3	1	1	69.024	2	0	1	0	1	3	2	-2.45192	0	0	3
394	1	0	1	49.974	1	0	1	0	0	3	1	-2.08333	0	0	2
394	2	0	1	49.974	1	0	1	0	0	3	1	-2.08333	0	0	2
394	3	0	1	49.974	1	0	1	0	0	3	1	-2.08333	0	0	2
395	1	1	1	67.822	1	0	0	0	0	3	2	-2.82452	0	0	2
395	2	1	1	67.822	1	0	0	0	0	3	2	-2.82452	0	0	2
395	3	1	1	67.822	1	0	0	0	0	3	2	-2.82452	0	0	2
396	1	1	1	61.399	2	0	0	0	0	3	2	-2.52804	0	0	3
396	2	1	1	61.399	2	0	0	0	0	3	2	-2.52804	0	0	3
396	3	1	1	61.399	2	0	0	0	0	3	2	-2.52804	0	0	3
397	1	0	1	63.8686	2	0	0	0	2	3	2	-1.77885	0	1	4
397	2	0	1	63.8686	2	0	0	3	2	3	2	-1.77885	0	1	4
397	3	0	1	63.8686	2	0	0	1	2	3	2	-1.77885	0	1	4
398	1	1	1	74.7023	2	0	0	0	0	3	1	-2.20753	0	0	1
398	2	1	1	74.7023	2	0	0	0	0	3	1	-2.20753	0	0	1
398	3	1	1	74.7023	2	0	0	1	0	3	1	-2.20753	0	0	1
399	1	1	1	74.3765	3	1	0		1	3	2	-1.73478	0	1	3
399	2	1	1	74.3765	3	1	0		1	3	2	-1.73478	0	1	3
399	3	1	1	74.3765	3	1	0		1	3	2	-1.73478	0	1	3
400	1	0	1	58.8912	1	0	1	1	0	3	3	-3.27724	0	0	3
400	2	0	1	58.8912	1	0	1	4	0	3	3	-3.27724	0	0	3
400	3	0	1	58.8912	1	0	1	2	0	3	3	-3.27724	0	0	3
401	1	1	1	61.6044	1	0	1	0	0	3	2	-1.52244	0	1	4
401	2	1	1	61.6044	1	0	1	0	0	3	2	-1.52244	0	1	4
401	3	1	1	61.6044	1	0	1	0	0	3	2	-1.52244	0	1	4
402	1	1	1	64.3942	1	0	0	0	1	3	2	-3.96234	0	0	2
402	2	1	1	64.3942	1	0	0	0	1	3	2	-3.96234	0	0	2
402	3	1	1	64.3942	1	0	0	0	1	3	2	-3.96234	0	0	2
403	1	1	1	70.0507	1	0	0	0	0	3	1	-3.58974	0	0	1
403	2	1	1	70.0507	1	0	0	1	0	3	1	-3.58974	0	0	1
403	3	1	1	70.0507	1	0	0	0	0	3	1	-3.58974	0	0	1
404	1	1	1	62.3381	1	0	1	0	0	3	2	-3.26923	0	0	2
404	2	1	1	62.3381	1	0	1	1	0	3	2	-3.26923	0	0	2
404	3	1	1	62.3381	1	0	1	3	0	3	2	-3.26923	0	0	2
405	1	0	1	60.8597	1	0	0	0	0	3	1	-3.4976	0	0	1
405	2	0	1	60.8597	1	0	0	0	0	3	1	-3.4976	0	0	1
405	3	0	1	60.8597	1	0	0	0	0	3	1	-3.4976	0	0	1
406	1	0	1	71.7919	1	0	1	1	1	3	2	-3.80609	0	0	1
406	2	0	1	71.7919	1	0	1	1	1	3	2	-3.80609	0	0	1
406	3	0	1	71.7919	1	0	1	0	1	3	2	-3.80609	0	0	1
407	1	0	1	72.0246	1	0	0	0	1	3	1	-3.06891	0	0	1
407	2	0	1	72.0246	1	0	0	2	1	3	1	-3.06891	0	0	1
407	3	0	1	72.0246	1	0	0	0	1	3	1	-3.06891	0	0	1
408	1	1	1	60.9856	1	0	0	0	0	3	1	-2.54808	0	0	2
408	2	1	1	60.9856	1	0	0	0	0	3	1	-2.54808	0	0	2
408	3	1	1	60.9856	1	0	0	0	0	3	1	-2.54808	0	0	2
409	1	0	1	63.9644	2	1	1	1	0	3	1	-2.00721	0	0	3
409	2	0	1	63.9644	2	1	1	4	0	3	1	-2.00721	0	0	3
409	3	0	1	63.9644	2	1	1	3	0	3	1	-2.00721	0	0	3
410	1	1	1	71.8275	2	0	1	0	0	3	1	-2.58814	0	0	1
410	2	1	1	71.8275	2	0	1	0	0	3	1	-2.58814	0	0	1
410	3	1	1	71.8275	2	0	1	0	0	3	1	-2.58814	0	0	1
411	1	1	1	70.8583	1	0	0	2	2	3	2	-3.28526	0	0	2
411	2	1	1	70.8583	1	0	0	3	2	3	2	-3.28526	0	0	2
411	3	1	1	70.8583	1	0	0	1	2	3	2	-3.28526	0	0	2
412	1	1	1	66.0479	1	0	0	1	0	3	2	-1.57051	0	1	4
412	2	1	1	66.0479	1	0	0	1	0	3	2	-1.57051	0	1	4
412	3	1	1	66.0479	1	0	0	1	0	3	2	-1.57051	0	1	4
413	1	0	1	55.4771	1	0	0	0	0	3	2	-3.15705	0	0	1
413	2	0	1	55.4771	1	0	0	3	0	3	2	-3.15705	0	0	1
413	3	0	1	55.4771	1	0	0	0	0	3	2	-3.15705	0	0	1
414	1	1	1	74.9843	1	0	0	0	0	3	1	-3.08494	0	0	1
414	2	1	1	74.9843	1	0	0	0	0	3	1	-3.08494	0	0	1
414	3	1	1	74.9843	1	0	0	0	0	3	1	-3.08494	0	0	1
415	1	1	1	67.4059	2	0	0	0	0	3	2	-2.47997	0	0	2
415	2	1	1	67.4059	2	0	0	0	0	3	2	-2.47997	0	0	2
415	3	1	1	67.4059	2	0	0		0	3	2	-2.47997	0	0	2
416	1	0	1	50.6667	1	0	1	1	0	3	2	-2.05929	0	0	3
416	2	0	1	50.6667	1	0	1	1	0	3	2	-2.05929	0	0	3
416	3	0	1	50.6667	1	0	1	3	0	3	2	-2.05929	0	0	3
417	1	1	1	58.8391	1	0	1	0	0	3	1	-3.95833	0	0	1
417	2	1	1	58.8391	1	0	1	0	0	3	1	-3.95833	0	0	1
417	3	1	1	58.8391	1	0	1	0	0	3	1	-3.95833	0	0	1
418	1	1	1	60.6023	1	0	0	0	2	3	1	-2.54407	0	0	1
418	2	1	1	60.6023	1	0	0	0	2	3	1	-2.54407	0	0	1
418	3	1	1	60.6023	1	0	0	1	2	3	1	-2.54407	0	0	1
419	1	1	1	65.5989	1	0	1	0	0	3	1	-2.97276	0	0	1
419	2	1	1	65.5989	1	0	1	0	0	3	1	-2.97276	0	0	1
419	3	1	1	65.5989	1	0	1	0	0	3	1	-2.97276	0	0	1
420	1	0	1	67.1513	1	0	1	0	0	3	2	-2.90865	0	0	2
420	2	0	1	67.1513	1	0	1	0	0	3	2	-2.90865	0	0	2
420	3	0	1	67.1513	1	0	1	0	0	3	2	-2.90865	0	0	2
421	1	1	1	63.2471	1	0	0	0	0	3	3	-2.73237	0	0	3
421	2	1	1	63.2471	1	0	0	2	0	3	3	-2.73237	0	0	3
421	3	1	1	63.2471	1	0	0	1	0	3	3	-2.73237	0	0	3
422	1	1	1	74.5736	1	0	1	3	1	3	1	-2.35176	0	0	2
422	2	1	1	74.5736	1	0	1	0	1	3	1	-2.35176	0	0	2
422	3	1	1	74.5736	1	0	1	0	1	3	1	-2.35176	0	0	2
423	1	0	1	61.2348	1	0	1	0	2	3	1	-1.76282	0	1	3
423	2	0	1	61.2348	1	0	1	0	2	3	1	-1.76282	0	1	3
423	3	0	1	61.2348	1	0	1	1	2	3	1	-1.76282	0	1	3
424	1	1	1	61.974	1	0	1	0	0	3	1	-3.42147	0	0	1
424	2	1	1	61.974	1	0	1	0	0	3	1	-3.42147	0	0	1
424	3	1	1	61.974	1	0	1	1	0	3	1	-3.42147	0	0	1
425	1	1	1	71.6085	1	0	1	1	1	3	2	-3.33333	0	0	2
425	2	1	1	71.6085	1	0	1	5	1	3	2	-3.33333	0	0	2
425	3	1	1	71.6085	1	0	1	1	1	3	2	-3.33333	0	0	2
426	1	1	1	55.154	2	0	1	1	0	3	1	-1.27804	0	1	3
426	2	1	1	55.154	2	0	1	1	0	3	1	-1.27804	0	1	3
426	3	1	1	55.154	2	0	1	0	0	3	1	-1.27804	0	1	3
427	1	0	1	58.1109	1	1	1	2	1	3	2	-4.48718	0	0	1
427	2	0	1	58.1109	1	1	1	3	1	3	2	-4.48718	0	0	1
427	3	0	1	58.1109	1	1	1	3	1	3	2	-4.48718	0	0	1
428	1	1	1	69.3908	1	0	0	0	0	3	2	-2.41987	0	0	3
428	2	1	1	69.3908	1	0	0	1	0	3	2	-2.41987	0	0	3
428	3	1	1	69.3908	1	0	0	0	0	3	2	-2.41987	0	0	3
429	1	1	1	61.8836	1	0	0	0	1	3	2	-2.00321	0	0	4
429	2	1	1	61.8836	1	0	0	0	1	3	2	-2.00321	0	0	4
429	3	1	1	61.8836	1	0	0	0	1	3	2	-2.00321	0	0	4
430	1	0	1	59.8275	2	0	1	4	0	3	2	-3.60978	0	0	1
430	2	0	1	59.8275	2	0	1	1	0	3	2	-3.60978	0	0	1
430	3	0	1	59.8275	2	0	1	1	0	3	2	-3.60978	0	0	1
431	1	0	1	66.3546	1	0	0	1	0	3	2	-3.12099	0	0	2
431	2	0	1	66.3546	1	0	0	1	0	3	2	-3.12099	0	0	2
431	3	0	1	66.3546	1	0	0	0	0	3	2	-3.12099	0	0	2
432	1	1	1	70.4723	1	0	0	2	0	3	2	-4.40705	0	0	1
432	2	1	1	70.4723	1	0	0	0	0	3	2	-4.40705	0	0	1
432	3	1	1	70.4723	1	0	0	1	0	3	2	-4.40705	0	0	1
433	1	0	1	57.0431	1	0	0	0	0	3	2	-3.81811	0	0	1
433	2	0	1	57.0431	1	0	0	0	0	3	2	-3.81811	0	0	1
433	3	0	1	57.0431	1	0	0	0	0	3	2	-3.81811	0	0	1
434	1	1	1	61.1581	1	0	0	0	0	3	1	-2.23958	0	0	2
434	2	1	1	61.1581	1	0	0	0	0	3	1	-2.23958	0	0	2
434	3	1	1	61.1581	1	0	0	0	0	3	1	-2.23958	0	0	2
435	1	0	1	67.1759	2	1	0	1	0	3	2	-2.79647	0	0	3
435	2	0	1	67.1759	2	1	0	3	0	3	2	-2.79647	0	0	3
435	3	0	1	67.1759	2	1	0	4	0	3	2	-2.79647	0	0	3
436	1	1	1	57.6537	1	0	0	1	0	3	1	-2.34375	0	0	1
436	2	1	1	57.6537	1	0	0	1	0	3	1	-2.34375	0	0	1
436	3	1	1	57.6537	1	0	0	3	0	3	1	-2.34375	0	0	1
437	1	1	1	70.4668	1	0	1	0	1	3	2	-3.25721	0	0	2
437	2	1	1	70.4668	1	0	1	0	1	3	2	-3.25721	0	0	2
437	3	1	1	70.4668	1	0	1	1	1	3	2	-3.25721	0	0	2
438	1	1	1	62.1246	1	0	1	1	2	3	2	-2.34375	0	0	3
438	2	1	1	62.1246	1	0	1	1	2	3	2	-2.34375	0	0	3
438	3	1	1	62.1246	1	0	1	1	2	3	2	-2.34375	0	0	3
439	1	0	1	60.5996	1	0	0	1	2	3	2	-2.72035	0	0	3
439	2	0	1	60.5996	1	0	0	2	2	3	2	-2.72035	0	0	3
439	3	0	1	60.5996	1	0	0	0	2	3	2	-2.72035	0	0	3
440	1	0	1	67.6249	1	0	0	1	0	3	1	-4.28686	0	0	1
440	2	0	1	67.6249	1	0	0	1	0	3	1	-4.28686	0	0	1
440	3	0	1	67.6249	1	0	0	0	0	3	1	-4.28686	0	0	1
441	1	0	1	62.5818	1	0	1	1	0	3	1	-2.14343	0	0	2
441	2	0	1	62.5818	1	0	1	1	0	3	1	-2.14343	0	0	2
441	3	0	1	62.5818	1	0	1	0	0	3	1	-2.14343	0	0	2
442	1	0	1	63.7837	1	0	1		0	3	2	-3.14103	0	0	1
442	2	0	1	63.7837	1	0	1		0	3	2	-3.14103	0	0	1
442	3	0	1	63.7837	1	0	1		0	3	2	-3.14103	0	0	1
443	1	0	1	74.3546	1	1	1	2	1	3	2	-3.24119	0	0	1
443	2	0	1	74.3546	1	1	1	4	1	3	2	-3.24119	0	0	1
443	3	0	1	74.3546	1	1	1	2	1	3	2	-3.24119	0	0	1
444	1	1	1	61.7194	1	0	1	0	0	3	2	-2.41587	0	0	2
444	2	1	1	61.7194	1	0	1	1	0	3	2	-2.41587	0	0	2
444	3	1	1	61.7194	1	0	1	0	0	3	2	-2.41587	0	0	2
445	1	0	1	70.7899	3	1	1		0	3	2	-1.97516	0	1	3
445	2	0	1	70.7899	3	1	1		0	3	2	-1.97516	0	1	3
445	3	0	1	70.7899	3	1	1		0	3	2	-1.97516	0	1	3
446	1	1	1	59.6331	3	0	0	1	1	3	3	-3.94631	0	0	2
446	2	1	1	59.6331	3	0	0	1	1	3	3	-3.94631	0	0	2
446	3	1	1	59.6331	3	0	0	1	1	3	3	-3.94631	0	0	2
447	1	1	1	61.9247	1	0	0	1	2	3	2	-2.92468	0	0	2
447	2	1	1	61.9247	1	0	0	0	2	3	2	-2.92468	0	0	2
447	3	1	1	61.9247	1	0	0	0	2	3	2	-2.92468	0	0	2
448	1	1	1	60.8131	1	0	0	0	0	3	2	-4.76763	0	0	1
448	2	1	1	60.8131	1	0	0	0	0	3	2	-4.76763	0	0	1
448	3	1	1	60.8131	1	0	0	1	0	3	2	-4.76763	0	0	1
449	1	0	1	52.4736	2	0	1	0	1	3	2	-2.16747	0	0	3
449	2	0	1	52.4736	2	0	1	1	1	3	2	-2.16747	0	0	3
449	3	0	1	52.4736	2	0	1	0	1	3	2	-2.16747	0	0	3
450	1	0	1	55.384	2	0	0	1	0	3	2	-5.00801	0	0	1
450	2	0	1	55.384	2	0	0	2	0	3	2	-5.00801	0	0	1
450	3	0	1	55.384	2	0	0	3	0	3	2	-5.00801	0	0	1
451	1	1	1	69.755	1	1	1	0	1	3	1	-1.78686	0	1	2
451	2	1	1	69.755	1	1	1	6	1	3	1	-1.78686	0	1	2
451	3	1	1	69.755	1	1	1	1	1	3	1	-1.78686	0	1	2
452	1	1	1	49.2512	1	0	0	0	0	3	2	-3.62981	0	0	1
452	2	1	1	49.2512	1	0	0	0	0	3	2	-3.62981	0	0	1
452	3	1	1	49.2512	1	0	0	0	0	3	2	-3.62981	0	0	1
453	1	0	1	63.4415	1	0	1	0	0	3	1	-2.91667	0	0	1
453	2	0	1	63.4415	1	0	1	1	0	3	1	-2.91667	0	0	1
453	3	0	1	63.4415	1	0	1	1	0	3	1	-2.91667	0	0	1
454	1	0	1	60.4572	1	1	1	1	0	3	2	-4.28686	0	0	1
454	2	0	1	60.4572	1	1	1	2	0	3	2	-4.28686	0	0	1
454	3	0	1	60.4572	1	1	1	3	0	3	2	-4.28686	0	0	1
455	1	0	1	68.9446	1	0	1	0	1	3	1	-3.58974	0	0	1
455	2	0	1	68.9446	1	0	1	0	1	3	1	-3.58974	0	0	1
455	3	0	1	68.9446	1	0	1	1	1	3	1	-3.58974	0	0	1
456	1	1	1	72.0712	3	0	0	12	0	3	1	-2.67228	0	0	1
456	2	1	1	72.0712	3	0	0	6	0	3	1	-2.67228	0	0	1
456	3	1	1	72.0712	3	0	0	0	0	3	1	-2.67228	0	0	1
457	1	1	1	70.2423	3	1	0		1	3	2	-3.06891	0	0	3
457	2	1	1	70.2423	3	1	0		1	3	2	-3.06891	0	0	3
457	3	1	1	70.2423	3	1	0		1	3	2	-3.06891	0	0	3
458	1	0	1	66.2204	2	0	0	0	2	3	2	-3.26923	0	0	1
458	2	0	1	66.2204	2	0	0	0	2	3	2	-3.26923	0	0	1
458	3	0	1	66.2204	2	0	0	1	2	3	2	-3.26923	0	0	1
459	1	1	1	69.117	3	1	0		1	3	1	-3.82212	1	0	1
459	2	1	1	69.117	3	1	0		1	3	1	-3.82212	1	0	1
459	3	1	1	69.117	3	1	0		1	3	1	-3.82212	1	0	1
460	1	1	1	69.128	1	0	0	1	0	3	1	-4.72756	0	0	1
460	2	1	1	69.128	1	0	0	0	0	3	1	-4.72756	0	0	1
460	3	1	1	69.128	1	0	0	0	0	3	1	-4.72756	0	0	1
461	1	0	1	63.4634	2	0	0	0	0	3	2	-3.75	0	0	1
461	2	0	1	63.4634	2	0	0	4	0	3	2	-3.75	0	0	1
461	3	0	1	63.4634	2	0	0	2	0	3	2	-3.75	0	0	1
462	1	1	1	61.64	2	1	0	1	2	3	1	-3.48958	0	0	1
462	2	1	1	61.64	2	1	0	3	2	3	1	-3.48958	0	0	1
462	3	1	1	61.64	2	1	0	2	2	3	1	-3.48958	0	0	1
463	1	1	1	65.8535	3	1	0	7	0	3	1	-2.51603	0	0	2
463	2	1	1	65.8535	3	1	0	6	0	3	1	-2.51603	0	0	2
463	3	1	1	65.8535	3	1	0	7	0	3	1	-2.51603	0	0	2
464	1	1	1	50.4531	2	0	0	0	0	3	1	-3.12099	0	0	1
464	2	1	1	50.4531	2	0	0	1	0	3	1	-3.12099	0	0	1
464	3	1	1	50.4531	2	0	0	1	0	3	1	-3.12099	0	0	1
465	1	1	1	60.271	2	0	1	0	0	3	2	-2.05929	0	0	3
465	2	1	1	60.271	2	0	1	1	0	3	2	-2.05929	0	0	3
465	3	1	1	60.271	2	0	1	2	0	3	2	-2.05929	0	0	3
466	1	1	1	69.1609	2	0	1	0	0	3	2	-3.98638	0	0	1
466	2	1	1	69.1609	2	0	1	1	0	3	2	-3.98638	0	0	1
466	3	1	1	69.1609	2	0	1	0	0	3	2	-3.98638	0	0	1
467	1	1	1	69.7467	2	0	1	0	1	3	2	-2.0633	0	0	3
467	2	1	1	69.7467	2	0	1	0	1	3	2	-2.0633	0	0	3
467	3	1	1	69.7467	2	0	1	1	1	3	2	-2.0633	0	0	3
468	1	0	1	60.3121	2	0	0	1	0	3	2	-2.96474	0	0	2
468	2	0	1	60.3121	2	0	0	7	0	3	2	-2.96474	0	0	2
468	3	0	1	60.3121	2	0	0	1	0	3	2	-2.96474	0	0	2
469	1	1	1	72.9801	2	1	0		0	3	3	-3.9984	1	0	2
469	2	1	1	72.9801	2	1	0		0	3	3	-3.9984	1	0	2
469	3	1	1	72.9801	2	1	0		0	3	3	-3.9984	1	0	2
470	1	1	1	70.9432	3	1	0	2	1	3	2	-3.98638	0	0	1
470	2	1	1	70.9432	3	1	0	4	1	3	2	-3.98638	0	0	1
470	3	1	1	70.9432	3	1	0	3	1	3	2	-3.98638	0	0	1
471	1	0	1	60.6407	2	0	0	0	2	3	1	-1.01362	0	1	4
471	2	0	1	60.6407	2	0	0	0	2	3	1	-1.01362	0	1	4
471	3	0	1	60.6407	2	0	0	0	2	3	1	-1.01362	0	1	4
472	1	0	1	57.3005	2	0	1	2	0	3	2	-3.30529	0	0	2
472	2	0	1	57.3005	2	0	1	3	0	3	2	-3.30529	0	0	2
472	3	0	1	57.3005	2	0	1	2	0	3	2	-3.30529	0	0	2
473	1	0	1	65.0294	3	0	0	1	1	3	2	-2.05929	1	0	3
473	2	0	1	65.0294	3	0	0	2	1	3	2	-2.05929	1	0	3
473	3	0	1	65.0294	3	0	0	4	1	3	2	-2.05929	1	0	3
474	1	1	1	60.0548	2	1	0	0	0	3	2	-2.76042	0	0	2
474	2	1	1	60.0548	2	1	0	0	0	3	2	-2.76042	0	0	2
474	3	1	1	60.0548	2	1	0	0	0	3	2	-2.76042	0	0	2
475	1	0	1	62.9295	2	0	1	1	1	3	1	-4.04647	0	0	1
475	2	0	1	62.9295	2	0	1		1	3	1	-4.04647	0	0	1
475	3	0	1	62.9295	2	0	1		1	3	1	-4.04647	0	0	1
476	1	0	1	72.8569	2	0	0	1	0	3	2	-3.70593	0	0	1
476	2	0	1	72.8569	2	0	0	1	0	3	2	-3.70593	0	0	1
476	3	0	1	72.8569	2	0	0	0	0	3	2	-3.70593	0	0	1
477	1	1	1	70.3573	2	0	0	0	0	3	2	-3.07692	0	0	1
477	2	1	1	70.3573	2	0	0	0	0	3	2	-3.07692	0	0	1
477	3	1	1	70.3573	2	0	0	1	0	3	2	-3.07692	0	0	1
478	1	1	1	66.2888	3	1	0	4	1	3	2	-4.56731	0	0	1
478	2	1	1	66.2888	3	1	0	0	1	3	2	-4.56731	0	0	1
478	3	1	1	66.2888	3	1	0	3	1	3	2	-4.56731	0	0	1
479	1	1	1	61.9493	2	0	0	1	0	3	1	-2.88061	0	0	1
479	2	1	1	61.9493	2	0	0	1	0	3	1	-2.88061	0	0	1
479	3	1	1	61.9493	2	0	0	0	0	3	1	-2.88061	0	0	1
480	1	1	1	65.4374	3	0	0	3	1	3	2	-2.51603	0	0	3
480	2	1	1	65.4374	3	0	0		1	3	2	-2.51603	0	0	3
480	3	1	1	65.4374	3	0	0	0	1	3	2	-2.51603	0	0	3
481	1	0	1	60.5585	3	0	0	0	0	3	3	-2.07131	0	0	4
481	2	0	1	60.5585	3	0	0	1	0	3	3	-2.07131	0	0	4
481	3	0	1	60.5585	3	0	0	4	0	3	3	-2.07131	0	0	4
482	1	1	1	59.4168	2	0	1	0	0	3	2	-3.35737	0	0	1
482	2	1	1	59.4168	2	0	1	0	0	3	2	-3.35737	0	0	1
482	3	1	1	59.4168	2	0	1	1	0	3	2	-3.35737	0	0	1
483	1	1	1	61.3854	2	0	1	0	0	3	1	-3.59375	0	0	1
483	2	1	1	61.3854	2	0	1	0	0	3	1	-3.59375	0	0	1
483	3	1	1	61.3854	2	0	1	1	0	3	1	-3.59375	0	0	1
484	1	0	1	59.885	3	1	0	1	0	3	2	-3.40144	0	0	2
484	2	0	1	59.885	3	1	0		0	3	2	-3.40144	0	0	2
484	3	0	1	59.885	3	1	0		0	3	2	-3.40144	0	0	2
485	1	0	1	67.1622	2	0	0	1	0	3	2	-4.00641	0	0	1
485	2	0	1	67.1622	2	0	0	1	0	3	2	-4.00641	0	0	1
485	3	0	1	67.1622	2	0	0	0	0	3	2	-4.00641	0	0	1
486	1	1	1	72.4107	2	0	0	1	0	3	2	-1.61458	0	1	4
486	2	1	1	72.4107	2	0	0	3	0	3	2	-1.61458	0	1	4
486	3	1	1	72.4107	2	0	0	0	0	3	2	-1.61458	0	1	4
487	1	0	1	70.5325	2	1	1	0	1	3	2	-2.03125	0	0	3
487	2	0	1	70.5325	2	1	1	0	1	3	2	-2.03125	0	0	3
487	3	0	1	70.5325	2	1	1		1	3	2	-2.03125	0	0	3
488	1	1	1	74.7296	3	1	0		0	3	2	-1.9351	0	1	3
488	2	1	1	74.7296	3	1	0		0	3	2	-1.9351	0	1	3
488	3	1	1	74.7296	3	1	0		0	3	2	-1.9351	0	1	3
489	1	1	1	71.4579	2	1	1		1	3	1	-1.96314	0	1	2
489	2	1	1	71.4579	2	1	1		1	3	1	-1.96314	0	1	2
489	3	1	1	71.4579	2	1	1		1	3	1	-1.96314	0	1	2
490	1	1	1	55.0171	2	0	1	1	1	3	2	-2.53606	0	0	3
490	2	1	1	55.0171	2	0	1	3	1	3	2	-2.53606	0	0	3
490	3	1	1	55.0171	2	0	1	9	1	3	2	-2.53606	0	0	3
491	1	1	1	48.0055	2	0	1	0	0	3	2	-1.66266	0	1	3
491	2	1	1	48.0055	2	0	1	0	0	3	2	-1.66266	0	1	3
491	3	1	1	48.0055	2	0	1	0	0	3	2	-1.66266	0	1	3
492	1	0	1	57.4155	3	1	1		0	3	2	-1.25	0	1	4
492	2	0	1	57.4155	3	1	1		0	3	2	-1.25	0	1	4
492	3	0	1	57.4155	3	1	1		0	3	2	-1.25	0	1	4
493	1	1	1	59.1239	2	0	1	0	0	3	2	-2.91667	0	0	2
493	2	1	1	59.1239	2	0	1	0	0	3	2	-2.91667	0	0	2
493	3	1	1	59.1239	2	0	1	0	0	3	2	-2.91667	0	0	2
494	1	1	1	72.9555	2	0	0	1	0	3	2	-1.71875	0	1	4
494	2	1	1	72.9555	2	0	0	2	0	3	2	-1.71875	0	1	4
494	3	1	1	72.9555	2	0	0	0	0	3	2	-1.71875	0	1	4
495	1	1	1	63.948	2	0	0	0	0	4	1	-2.53606	0	0	1
495	2	1	1	63.948	2	0	0	1	0	4	1	-2.53606	0	0	1
495	3	1	1	63.948	2	0	0	0	0	4	1	-2.53606	0	0	1
496	1	1	1	64.1424	2	0	0	2	1	4	1	-2.20753	0	0	2
496	2	1	1	64.1424	2	0	0	3	1	4	1	-2.20753	0	0	2
496	3	1	1	64.1424	2	0	0	2	1	4	1	-2.20753	0	0	2
497	1	0	1	74.5572	2	0	0	3	2	4	3	-0.532853	0	2	4
497	2	0	1	74.5572	2	0	0	5	2	4	3	-0.532853	0	2	4
497	3	0	1	74.5572	2	0	0	3	2	4	3	-0.532853	0	2	4
498	1	0	1	59.4086	2	0	0	1	2	4	3	-1.44231	0	1	4
498	2	0	1	59.4086	2	0	0	1	2	4	3	-1.44231	0	1	4
498	3	0	1	59.4086	2	0	0	1	2	4	3	-1.44231	0	1	4
499	1	1	1	69.4593	2	0	0	0	0	4	2	-2.94071	0	0	2
499	2	1	1	69.4593	2	0	0	0	0	4	2	-2.94071	0	0	2
499	3	1	1	69.4593	2	0	0	0	0	4	2	-2.94071	0	0	2
500	1	0	1	67.7837	2	0	1	0	1	4	1	-1.82692	0	1	2
500	2	0	1	67.7837	2	0	1	1	1	4	1	-1.82692	0	1	2
500	3	0	1	67.7837	2	0	1	1	1	4	1	-1.82692	0	1	2
501	1	0	1	71.4962	2	1	0	3	1	4	2	-2.50801	0	0	3
501	2	0	1	71.4962	2	1	0	4	1	4	2	-2.50801	0	0	3
501	3	0	1	71.4962	2	1	0	3	1	4	2	-2.50801	0	0	3
502	1	1	1	71.5291	3	0	0	2	0	4	2	-1.59455	0	1	4
502	2	1	1	71.5291	3	0	0	3	0	4	2	-1.59455	0	1	4
502	3	1	1	71.5291	3	0	0	0	0	4	2	-1.59455	0	1	4
503	1	1	1	71.6222	2	0	0	0	2	4	2	-1.45833	0	1	4
503	2	1	1	71.6222	2	0	0		2	4	2	-1.45833	0	1	4
503	3	1	1	71.6222	2	0	0		2	4	2	-1.45833	0	1	4
504	1	0	1	69.065	2	0	0	2	1	4	1	-2.61218	0	0	1
504	2	0	1	69.065	2	0	0	1	1	4	1	-2.61218	0	0	1
504	3	0	1	69.065	2	0	0	0	1	4	1	-2.61218	0	0	1
505	1	1	1	48.5585	2	0	1	0	0	4	1	-1.21795	0	1	4
505	2	1	1	48.5585	2	0	1	0	0	4	1	-1.21795	0	1	4
505	3	1	1	48.5585	2	0	1	0	0	4	1	-1.21795	0	1	4
506	1	1	1	74.7023	2	0	1	0	1	4	2	-2.15946	0	0	3
506	2	1	1	74.7023	2	0	1	0	1	4	2	-2.15946	0	0	3
506	3	1	1	74.7023	2	0	1	0	1	4	2	-2.15946	0	0	3
507	1	1	1	68.3121	2	0	0	0	0	4	2	-3.42949	0	0	2
507	2	1	1	68.3121	2	0	0	2	0	4	2	-3.42949	0	0	2
507	3	1	1	68.3121	2	0	0		0	4	2	-3.42949	0	0	2
508	1	1	1	59.6742	2	0	1	1	1	4	2	-0.769231	0	2	4
508	2	1	1	59.6742	2	0	1	0	1	4	2	-0.769231	0	2	4
508	3	1	1	59.6742	2	0	1	0	1	4	2	-0.769231	0	2	4
509	1	1	1	67.1485	2	0	1	1	0	4	2	-3.91426	0	0	2
509	2	1	1	67.1485	2	0	1	1	0	4	2	-3.91426	0	0	2
509	3	1	1	67.1485	2	0	1	3	0	4	2	-3.91426	0	0	2
510	1	1	1	60.7255	2	0	1	2	1	4	2	-3.32532	0	0	2
510	2	1	1	60.7255	2	0	1	1	1	4	2	-3.32532	0	0	2
510	3	1	1	60.7255	2	0	1	2	1	4	2	-3.32532	0	0	2
511	1	0	1	55.6468	2	0	1	1	0	4	2	-3.09696	0	0	2
511	2	0	1	55.6468	2	0	1	1	0	4	2	-3.09696	0	0	2
511	3	0	1	55.6468	2	0	1	0	0	4	2	-3.09696	0	0	2
512	1	1	1	60.3641	3	1	0	3	1	4	2	-0.42468	0	2	4
512	2	1	1	60.3641	3	1	0	15	1	4	2	-0.42468	0	2	4
512	3	1	1	60.3641	3	1	0		1	4	2	-0.42468	0	2	4
513	1	0	1	59.7317	2	1	1	1	1	4	2	-1.48237	0	1	4
513	2	0	1	59.7317	2	1	1	4	1	4	2	-1.48237	0	1	4
513	3	0	1	59.7317	2	1	1	2	1	4	2	-1.48237	0	1	4
514	1	1	1	70.475	2	1	0	2	0	4	2	-2.22356	0	0	3
514	2	1	1	70.475	2	1	0	7	0	4	2	-2.22356	0	0	3
514	3	1	1	70.475	2	1	0	8	0	4	2	-2.22356	0	0	3
515	1	0	1	67.5483	1	0	0	0	0	4	1	-2.32772	0	0	2
515	2	0	1	67.5483	1	0	0	1	0	4	1	-2.32772	0	0	2
515	3	0	1	67.5483	1	0	0	3	0	4	1	-2.32772	0	0	2
516	1	0	1	52.0356	1	1	1	1	0	4	3	-2.94471	0	0	3
516	2	0	1	52.0356	1	1	1	1	0	4	3	-2.94471	0	0	3
516	3	0	1	52.0356	1	1	1	0	0	4	3	-2.94471	0	0	3
517	1	1	1	57.4921	1	0	1	0	0	4	1	-3.62179	0	0	1
517	2	1	1	57.4921	1	0	1	0	0	4	1	-3.62179	0	0	1
517	3	1	1	57.4921	1	0	1	0	0	4	1	-3.62179	0	0	1
518	1	1	1	54.1191	1	0	1	0	1	4	2	-1.46234	0	1	4
518	2	1	1	54.1191	1	0	1	0	1	4	2	-1.46234	0	1	4
518	3	1	1	54.1191	1	0	1	0	1	4	2	-1.46234	0	1	4
519	1	0	1	60.449	1	0	0	0	0	4	2	-2.63221	0	0	3
519	2	0	1	60.449	1	0	0	0	0	4	2	-2.63221	0	0	3
519	3	0	1	60.449	1	0	0	0	0	4	2	-2.63221	0	0	3
520	1	0	1	61.2047	1	0	1	1	1	4	2	-1.71074	0	1	3
520	2	0	1	61.2047	1	0	1	0	1	4	2	-1.71074	0	1	3
520	3	0	1	61.2047	1	0	1	0	1	4	2	-1.71074	0	1	3
521	1	0	1	64.8843	1	0	0	0	0	4	3	-1.29006	0	1	4
521	2	0	1	64.8843	1	0	0	1	0	4	3	-1.29006	0	1	4
521	3	0	1	64.8843	1	0	0	0	0	4	3	-1.29006	0	1	4
522	1	1	1	56.3149	2	0	1	1	1	4	3	-1.1859	0	1	4
522	2	1	1	56.3149	2	0	1	5	1	4	3	-1.1859	0	1	4
522	3	1	1	56.3149	2	0	1	3	1	4	3	-1.1859	0	1	4
523	1	1	1	64.616	2	0	0	0	0	1	2	-3.02885	0	0	2
523	2	1	1	64.616	2	0	0	1	0	1	2	-3.02885	0	0	2
523	3	1	1	64.616	2	0	0	0	0	1	2	-3.02885	0	0	2
524	1	0	1	68.2409	1	0	0	2	2	1			0
524	2	0	1	68.2409	1	0	0	2	2	1			0
524	3	0	1	68.2409	1	0	0	0	2	1			0
525	1	0	1	68.0602	2	0	0	0	1	1	3	-2.17147	0	0	4
525	2	0	1	68.0602	2	0	0	1	1	1	3	-2.17147	0	0	4
525	3	0	1	68.0602	2	0	0	0	1	1	3	-2.17147	0	0	4
526	1	0	1	66.8884	1	0	1	3	1	1	1	-1.47436	0	1	3
526	2	0	1	66.8884	1	0	1	1	1	1	1	-1.47436	0	1	3
526	3	0	1	66.8884	1	0	1	1	1	1	1	-1.47436	0	1	3
527	1	1	1	72.3833	2	0	0	2	0	1	2	-1.86298	0	1	4
527	2	1	1	72.3833	2	0	0	3	0	1	2	-1.86298	0	1	4
527	3	1	1	72.3833	2	0	0	2	0	1	2	-1.86298	0	1	4
528	1	0	1	56.0794	1	0	0	0	0	1	2	-3.57372	0	0	2
528	2	0	1	56.0794	1	0	0	1	0	1	2	-3.57372	0	0	2
528	3	0	1	56.0794	1	0	0	1	0	1	2	-3.57372	0	0	2
529	1	1	1	62.5681	3	0	0	1	0	1	2	-2.31571	0	0	3
529	2	1	1	62.5681	3	0	0	0	0	1	2	-2.31571	0	0	3
529	3	1	1	62.5681	3	0	0	0	0	1	2	-2.31571	0	0	3
530	1	1	1	56.6215	2	0	0	0	0	1	2	-2.08734	0	0	3
530	2	1	1	56.6215	2	0	0	0	0	1	2	-2.08734	0	0	3
530	3	1	1	56.6215	2	0	0	0	0	1	2	-2.08734	0	0	3
531	1	1	1	54.4476	1	0	1	0	0	1	2	-2.36779	0	0	3
531	2	1	1	54.4476	1	0	1	0	0	1	2	-2.36779	0	0	3
531	3	1	1	54.4476	1	0	1	1	0	1	2	-2.36779	0	0	3
532	1	0	1	54.5845	1	0	1	1	0	1	2	-1.20994	0	1	4
532	2	0	1	54.5845	1	0	1	1	0	1	2	-1.20994	0	1	4
532	3	0	1	54.5845	1	0	1	0	0	1	2	-1.20994	0	1	4
533	1	0	1	72.8022	2	0	1	2	1	1	3	-1.58654	0	1	4
533	2	0	1	72.8022	2	0	1		1	1	3	-1.58654	0	1	4
533	3	0	1	72.8022	2	0	1	2	1	1	3	-1.58654	0	1	4
534	1	1	1	68.2875	1	0	1	0	0	1	1	-1.78285	0	1	3
534	2	1	1	68.2875	1	0	1		0	1	1	-1.78285	0	1	3
534	3	1	1	68.2875	1	0	1	1	0	1	1	-1.78285	0	1	3
535	1	1	1	62.3546	1	0	1	0	1	1			0
535	2	1	1	62.3546	1	0	1	0	1	1			0
535	3	1	1	62.3546	1	0	1	0	1	1			0
536	1	1	1	62.9651	2	0	1	0	1	1	3	-1.39423	0	1	4
536	2	1	1	62.9651	2	0	1	0	1	1	3	-1.39423	0	1	4
536	3	1	1	62.9651	2	0	1	0	1	1	3	-1.39423	0	1	4
537	1	0	1	59.7098	2	1	0	0	0	1	2	-1.93109	0	1	4
537	2	0	1	59.7098	2	1	0	0	0	1	2	-1.93109	0	1	4
537	3	0	1	59.7098	2	1	0	0	0	1	2	-1.93109	0	1	4
538	1	0	1	69.4456	2	0	0	2	0	1	3	-0.657051	0	2	4
538	2	0	1	69.4456	2	0	0	1	0	1	3	-0.657051	0	2	4
538	3	0	1	69.4456	2	0	0	2	0	1	3	-0.657051	0	2	4
539	1	1	1	69.588	3	1	0	0	1	1	3	-3.16907	0	0	4
539	2	1	1	69.588	3	1	0	2	1	1	3	-3.16907	0	0	4
539	3	1	1	69.588	3	1	0	2	1	1	3	-3.16907	0	0	4
540	1	0	1	64.783	1	0	1	0	0	1			0
540	2	0	1	64.783	1	0	1		0	1			0
540	3	0	1	64.783	1	0	1		0	1			0
541	1	0	1	58.9432	1	0	1	0	1	1	3	-2.4399	0	0	4
541	2	0	1	58.9432	1	0	1	0	1	1	3	-2.4399	0	0	4
541	3	0	1	58.9432	1	0	1	0	1	1	3	-2.4399	0	0	4
542	1	1	1	56.2108	1	0	1	0	0	1	3	-1.70673	0	1	4
542	2	1	1	56.2108	1	0	1	0	0	1	3	-1.70673	0	1	4
542	3	1	1	56.2108	1	0	1	0	0	1	3	-1.70673	0	1	4
543	1	1	1	54.2861	2	0	1	0	0	1	3	-1.23397	0	1	4
543	2	1	1	54.2861	2	0	1	0	0	1	3	-1.23397	0	1	4
543	3	1	1	54.2861	2	0	1	2	0	1	3	-1.23397	0	1	4
544	1	0	1	62.2724	2	1	0	0	0	1	3	-1.875	0	1	4
544	2	0	1	62.2724	2	1	0	1	0	1	3	-1.875	0	1	4
544	3	0	1	62.2724	2	1	0	2	0	1	3	-1.875	0	1	4
545	1	1	1	58.8884	1	0	0	0	0	1	2	-2.1234	0	0	3
545	2	1	1	58.8884	1	0	0	0	0	1	2	-2.1234	0	0	3
545	3	1	1	58.8884	1	0	0	0	0	1	2	-2.1234	0	0	3
546	1	1	1	55.6988	1	0	1	0	0	1	2	-3.52163	0	0	1
546	2	1	1	55.6988	1	0	1	0	0	1	2	-3.52163	0	0	1
546	3	1	1	55.6988	1	0	1	0	0	1	2	-3.52163	0	0	1
547	1	0	1	62.3491	1	1	0	1	0	1	3	-3.0008	0	0	4
547	2	0	1	62.3491	1	1	0	1	0	1	3	-3.0008	0	0	4
547	3	0	1	62.3491	1	1	0	0	0	1	3	-3.0008	0	0	4
548	1	0	1	59.2553	1	1	1	1	2	1	2	-0.873397	0	2	4
548	2	0	1	59.2553	1	1	1	1	2	1	2	-0.873397	0	2	4
548	3	0	1	59.2553	1	1	1	2	2	1	2	-0.873397	0	2	4
549	1	1	1	55.1348	1	0	1	0	2	1	3	-3.89824	0	0	3
549	2	1	1	55.1348	1	0	1	0	2	1	3	-3.89824	0	0	3
549	3	1	1	55.1348	1	0	1	1	2	1	3	-3.89824	0	0	3
550	1	0	1	65.0705	2	1	0	1	1	1	3	-1.01362	0	1	4
550	2	0	1	65.0705	2	1	0		1	1	3	-1.01362	0	1	4
550	3	0	1	65.0705	2	1	0	0	1	1	3	-1.01362	0	1	4
551	1	0	1	62.8008	1	0	1	0	1	1	2	-4.28686	0	0	1
551	2	0	1	62.8008	1	0	1	0	1	1	2	-4.28686	0	0	1
551	3	0	1	62.8008	1	0	1	0	1	1	2	-4.28686	0	0	1
552	1	1	1	57.2266	1	1	1	0	1	1	3	-2.45994	0	0	4
552	2	1	1	57.2266	1	1	1	0	1	1	3	-2.45994	0	0	4
552	3	1	1	57.2266	1	1	1	0	1	1	3	-2.45994	0	0	4
553	1	0	1	64.1478	1	0	0	0	0	1	3	-2.14343	1	0	4
553	2	0	1	64.1478	1	0	0	0	0	1	3	-2.14343	1	0	4
553	3	0	1	64.1478	1	0	0	1	0	1	3	-2.14343	1	0	4
554	1	1	1	71.1431	1	0	0	1	2	1	2	-3.32532	0	0	2
554	2	1	1	71.1431	1	0	0	2	2	1	2	-3.32532	0	0	2
554	3	1	1	71.1431	1	0	0		2	1	2	-3.32532	0	0	2
555	1	0	1	54.1958	2	0	0	3	0	1	2	-3.44952	0	0	2
555	2	0	1	54.1958	2	0	0	1	0	1	2	-3.44952	0	0	2
555	3	0	1	54.1958	2	0	0	3	0	1	2	-3.44952	0	0	2
556	1	1	1	69.462	1	0	1	0	0	1	3	-2.05128	0	0	4
556	2	1	1	69.462	1	0	1	1	0	1	3	-2.05128	0	0	4
556	3	1	1	69.462	1	0	1	0	0	1	3	-2.05128	0	0	4
557	1	0	1	74.82	2	0	0	2	1	1	1	-2.14744	0	0	3
557	2	0	1	74.82	2	0	0	0	1	1	1	-2.14744	0	0	3
557	3	0	1	74.82	2	0	0	0	1	1	1	-2.14744	0	0	3
558	1	1	1	61.7057	1	0	0	0	2	1			0
558	2	1	1	61.7057	1	0	0		2	1			0
558	3	1	1	61.7057	1	0	0		2	1			0
559	1	0	1	64.5886	1	0	0	0	0	1	2	-3.52564	1	0	2
559	2	0	1	64.5886	1	0	0	0	0	1	2	-3.52564	1	0	2
559	3	0	1	64.5886	1	0	0	1	0	1	2	-3.52564	1	0	2
560	1	0	1	63.3457	2	1	0	1	2	1	2	-0.773237	0	2	4
560	2	0	1	63.3457	2	1	0	4	2	1	2	-0.773237	0	2	4
560	3	0	1	63.3457	2	1	0	4	2	1	2	-0.773237	0	2	4
561	1	1	1	61.514	2	0	1	0	0	1	2	-0.849359	0	2	4
561	2	1	1	61.514	2	0	1	0	0	1	2	-0.849359	0	2	4
561	3	1	1	61.514	2	0	1	0	0	1	2	-0.849359	0	2	4
562	1	1	1	55.2553	1	0	1	0	0	1	3	-1.40625	0	1	4
562	2	1	1	55.2553	1	0	1	0	0	1	3	-1.40625	0	1	4
562	3	1	1	55.2553	1	0	1	0	0	1	3	-1.40625	0	1	4
563	1	0	0	53.1143				0	0	2	1	-1.4383	0	1
563	2	0	0	53.1143				0	0	2	1	-1.4383	0	1
563	3	0	0	53.1143				0	0	2	1	-1.4383	0	1
564	1	1	0	51.0828				0	0	2	2	-1.28205	0	1
564	2	1	0	51.0828				0	0	2	2	-1.28205	0	1
564	3	1	0	51.0828				0	0	2	2	-1.28205	0	1
565	1	0	0	44.1752				0	0	2	2	-1.05369	0	1
565	2	0	0	44.1752				0	0	2	2	-1.05369	0	1
565	3	0	0	44.1752				0	0	2	2	-1.05369	0	1
566	1	1	0	59.0226				0	0	2	2	-1.61458	0	1
566	2	1	0	59.0226				0	0	2	2	-1.61458	0	1
566	3	1	0	59.0226				0	0	2	2	-1.61458	0	1
567	1	1	0	46.8145				0	0	2	1	-1.40625	0	1
567	2	1	0	46.8145				0	0	2	1	-1.40625	0	1
567	3	1	0	46.8145				0	0	2	1	-1.40625	0	1
568	1	0	0	54.4011				0	0	2	2	-1.04968	0	1
568	2	0	0	54.4011				0	0	2	2	-1.04968	0	1
568	3	0	0	54.4011				0	0	2	2	-1.04968	0	1
569	1	1	0	49.6838				0	2	2	2	-1.78285	0	1
569	2	1	0	49.6838				0	2	2	2	-1.78285	0	1
569	3	1	0	49.6838				0	2	2	2	-1.78285	0	1
570	1	0	0	49.5934				0	1	2	2	-3.44551	0	0
570	2	0	0	49.5934				0	1	2	2	-3.44551	0	0
570	3	0	0	49.5934				0	1	2	2	-3.44551	0	0
571	1	1	0	45.1773				0	0	2	1	-0.909455	0	2
571	2	1	0	45.1773				0	0	2	1	-0.909455	0	2
571	3	1	0	45.1773				0	0	2	1	-0.909455	0	2
572	1	1	0	40.2245				0	0	2	1	-2.23157	0	0
572	2	1	0	40.2245				0	0	2	1	-2.23157	0	0
572	3	1	0	40.2245				0	0	2	1	-2.23157	0	0
573	1	0	0	55.2444					0	2	3	-5.20833	0	0
573	2	0	0	55.2444					0	2	3	-5.20833	0	0
573	3	0	0	55.2444				0	0	2	3	-5.20833	0	0
574	1	1	0	57.8261				0	0	2	1	-3.10897	0	0
574	2	1	0	57.8261				0	0	2	1	-3.10897	0	0
574	3	1	0	57.8261				0	0	2	1	-3.10897	0	0
575	1	0	0	61.3169				0	0	2	3	-1.89503	0	1
575	2	0	0	61.3169				0	0	2	3	-1.89503	0	1
575	3	0	0	61.3169				0	0	2	3	-1.89503	0	1
576	1	0	0	41.4483				0	0	2	1	-2.71635	0	0
576	2	0	0	41.4483				0	0	2	1	-2.71635	0	0
576	3	0	0	41.4483					0	2	1	-2.71635	0	0
577	1	1	0	49.7522				0	0	2	1	-2.42388	0	0
577	2	1	0	49.7522				0	0	2	1	-2.42388	0	0
577	3	1	0	49.7522				0	0	2	1	-2.42388	0	0
578	1	0	0	73.5578				0	0	2	3	-1.93109	0	1
578	2	0	0	73.5578				0	0	2	3	-1.93109	0	1
578	3	0	0	73.5578				0	0	2	3	-1.93109	0	1
579	1	0	0	44.0465				0	0	2	1	-1.25	0	1
579	2	0	0	44.0465				0	0	2	1	-1.25	0	1
579	3	0	0	44.0465				0	0	2	1	-1.25	0	1
580	1	0	0	55.1704				0	0	2	2	-4.1266	0	0
580	2	0	0	55.1704				0	0	2	2	-4.1266	0	0
580	3	0	0	55.1704				0	0	2	2	-4.1266	0	0
581	1	0	0	61.5688				0	0	2	2	-4.88782	0	0
581	2	0	0	61.5688				0	0	2	2	-4.88782	0	0
581	3	0	0	61.5688				0	0	2	2	-4.88782	0	0
582	1	0	0	49.7906				0	0	2	1	-1.78686	0	1
582	2	0	0	49.7906				0	0	2	1	-1.78686	0	1
582	3	0	0	49.7906				0	0	2	1	-1.78686	0	1
583	1	1	0	65.7221				0	0	2	1	-3.09696	0	0
583	2	1	0	65.7221				0	0	2	1	-3.09696	0	0
583	3	1	0	65.7221				0	0	2	1	-3.09696	0	0
584	1	0	0	67.0445				0	0	2	1	-2.15144	0	0
584	2	0	0	67.0445				0	0	2	1	-2.15144	0	0
584	3	0	0	67.0445				0	0	2	1	-2.15144	0	0
585	1	1	0	51.6249				0	0	2	2	-2.78446	0	0
585	2	1	0	51.6249				0	0	2	2	-2.78446	0	0
585	3	1	0	51.6249				0	0	2	2	-2.78446	0	0
586	1	0	0	42.9706					0	2	1	-1.19391	0	1
586	2	0	0	42.9706				0	0	2	1	-1.19391	0	1
586	3	0	0	42.9706				0	0	2	1	-1.19391	0	1
587	1	0	0	62.3984				0	1	2	2	-3.96234	0	0
587	2	0	0	62.3984				0	1	2	2	-3.96234	0	0
587	3	0	0	62.3984				0	1	2	2	-3.96234	0	0
588	1	1	0	52.2656				0	2	2	2	-2.20353	0	0
588	2	1	0	52.2656				0	2	2	2	-2.20353	0	0
588	3	1	0	52.2656				0	2	2	2	-2.20353	0	0
589	1	1	0	52.3723				0	0	2	2	-3.01282	0	0
589	2	1	0	52.3723				0	0	2	2	-3.01282	0	0
589	3	1	0	52.3723				0	0	2	2	-3.01282	0	0
590	1	1	0	49.1307				0	0	2	2	-3.54567	0	0
590	2	1	0	49.1307				0	0	2	2	-3.54567	0	0
590	3	1	0	49.1307				0	0	2	2	-3.54567	0	0
591	1	1	0	52.6899				0	0	2	2	-3.18109	0	0
591	2	1	0	52.6899				0	0	2	2	-3.18109	0	0
591	3	1	0	52.6899				0	0	2	2	-3.18109	0	0
592	1	0	0	56.1177				0	0	2	2	-3.70192	0	0
592	2	0	0	56.1177					0	2	2	-3.70192	0	0
592	3	0	0	56.1177					0	2	2	-3.70192	0	0
593	1	0	0	53.2649				0	0	2	2	-2.27564	0	0
593	2	0	0	53.2649				0	0	2	2	-2.27564	0	0
593	3	0	0	53.2649				0	0	2	2	-2.27564	0	0
594	1	1	0	51.206					0	2	2	-3.26122	0	0
594	2	1	0	51.206				0	0	2	2	-3.26122	0	0
594	3	1	0	51.206				0	0	2	2	-3.26122	0	0
595	1	0	0	62.809					0	2		-3.26122	0	0
595	2	0	0	62.809					0	2		-3.26122	0	0
595	3	0	0	62.809					0	2		-3.26122	0	0
596	1	0	0	52.1068					0	2	2	-1.27003	0	1
596	2	0	0	52.1068					0	2	2	-1.27003	0	1
596	3	0	0	52.1068					0	2	2	-1.27003	0	1
597	1	1	0	47.6742					0	2	2	-2.03125	0	0
597	2	1	0	47.6742				1	0	2	2	-2.03125	0	0
597	3	1	0	47.6742				0	0	2	2	-2.03125	0	0
598	1	0	0	69.0787				0	0	2	3	-3.49359	0	0
598	2	0	0	69.0787				0	0	2	3	-3.49359	0	0
598	3	0	0	69.0787				0	0	2	3	-3.49359	0	0
599	1	0	1	57.4292	1	0	1	0	1	3	3	-3.59776	0	0	3
599	2	0	1	57.4292	1	0	1	0	1	3	3	-3.59776	0	0	3
599	3	0	1	57.4292	1	0	1	0	1	3	3	-3.59776	0	0	3
600	1	1	1	49.5113	1	0	1	0	0	3	2	-4.60737	0	0	2
600	2	1	1	49.5113	1	0	1	0	0	3	2	-4.60737	0	0	2
600	3	1	1	49.5113	1	0	1	1	0	3	2	-4.60737	0	0	2
601	1	0	1	51.3101	1	0	0		2	3	2	-3.4375	0	0	2
601	2	0	1	51.3101	1	0	0	0	2	3	2	-3.4375	0	0	2
601	3	0	1	51.3101	1	0	0	0	2	3	2	-3.4375	0	0	2
602	1	1	1	60.46	1	0	1	1	0	3	2	-2.5601	0	0	3
602	2	1	1	60.46	1	0	1	1	0	3	2	-2.5601	0	0	3
602	3	1	1	60.46	1	0	1	3	0	3	2	-2.5601	0	0	3
603	1	0	1	42.8966	1	0	1		0	3	1	-2.41987	0	0	2
603	2	0	1	42.8966	1	0	1	0	0	3	1	-2.41987	0	0	2
603	3	0	1	42.8966	1	0	1	1	0	3	1	-2.41987	0	0	2
604	1	1	1	65.3087	1	0	1	1	1	3	1	-3.88221	0	0	1
604	2	1	1	65.3087	1	0	1	6	1	3	1	-3.88221	0	0	1
604	3	1	1	65.3087	1	0	1	7	1	3	1	-3.88221	0	0	1
605	1	0	1	68.5969	2	1	1	3	0	3	2	-3.45353	1	0	2
605	2	0	1	68.5969	2	1	1	6	0	3	2	-3.45353	1	0	2
605	3	0	1	68.5969	2	1	1		0	3	2	-3.45353	1	0	2
606	1	1	1	53.692	1	0	0	0	0	3	2	-5.00801	0	0	1
606	2	1	1	53.692	1	0	0	0	0	3	2	-5.00801	0	0	1
606	3	1	1	53.692	1	0	0	0	0	3	2	-5.00801	0	0	1
607	1	1	1	60.9665	1	0	0	0	2	3	2	-2.90865	0	0	3
607	2	1	1	60.9665	1	0	0	3	2	3	2	-2.90865	0	0	3
607	3	1	1	60.9665	1	0	0	0	2	3	2	-2.90865	0	0	3
608	1	0	1	70.6694	1	0	1	0	1	3	2	-2.89263	0	0	3
608	2	0	1	70.6694	1	0	1	0	1	3	2	-2.89263	0	0	3
608	3	0	1	70.6694	1	0	1	0	1	3	2	-2.89263	0	0	3
609	1	0	1	70.9651	1	0	1	0	1	3	2	-2.74439	0	0	3
609	2	0	1	70.9651	1	0	1	2	1	3	2	-2.74439	0	0	3
609	3	0	1	70.9651	1	0	1	0	1	3	2	-2.74439	0	0	3
610	1	0	1	69.4511	1	0	0	0	0	3	2	-4.16667	0	0	2
610	2	0	1	69.4511	1	0	0	2	0	3	2	-4.16667	0	0	2
610	3	0	1	69.4511	1	0	0	0	0	3	2	-4.16667	0	0	2
611	1	1	1	63.2197	1	0	1	2	1	4	1	-0.789263	0	2	4
611	2	1	1	63.2197	1	0	1	4	1	4	1	-0.789263	0	2	4
611	3	1	1	63.2197	1	0	1	2	1	4	1	-0.789263	0	2	4
612	1	0	1	64.5421	1	0	1		0	1	1	-1.84696	0	1	3
612	2	0	1	64.5421	1	0	1		0	1	1	-1.84696	0	1	3
612	3	0	1	64.5421	1	0	1		0	1	1	-1.84696	0	1	3
613	1	1	1	75.4141	2	0	0	0	1	3	1	-2.43189	0	0	2
613	2	1	1	75.4141	2	0	0	0	1	3	1	-2.43189	0	0	2
613	3	1	1	75.4141	2	0	0	3	1	3	1	-2.43189	0	0	2
614	1	0	0	46.5216				0	0	2	2	-2.88862	0	0
614	2	0	0	46.5216				0	0	2	2	-2.88862	0	0
614	3	0	0	46.5216					0	2	2	-2.88862	0	0
615	1	1	0	58.7734				0	2	2		-0.805288	0	2
615	2	1	0	58.7734				0	2	2		-0.805288	0	2
615	3	1	0	58.7734					2	2		-0.805288	0	2
616	1	1	0	57.9439				0	0	2	2	-3.91026	0	0
616	2	1	0	57.9439				0	0	2	2	-3.91026	0	0
616	3	1	0	57.9439					0	2	2	-3.91026	0	0
617	1	1	0	41.2594				0	0	2	2	-2.47997	0	0
617	2	1	0	41.2594				0	0	2	2	-2.47997	0	0
617	3	1	0	41.2594					0	2	2	-2.47997	0	0
618	1	0	0	44.8487				0	0	2	2	-1.82292	0	1
618	2	0	0	44.8487				0	0	2	2	-1.82292	0	1
618	3	0	0	44.8487					0	2	2	-1.82292	0	1
619	1	0	0	58.3299				0	0	2	2	-2.79647	0	0
619	2	0	0	58.3299					0	2	2	-2.79647	0	0
619	3	0	0	58.3299					0	2	2	-2.79647	0	0
620	1	1	0	49.1882				0	0	2	2	-0.949519	0	2
620	2	1	0	49.1882				0	0	2	2	-0.949519	0	2
620	3	1	0	49.1882					0	2	2	-0.949519	0	2
621	1	0	0	70.9843					0	2	1	-2.32372	0	0
621	2	0	0	70.9843					0	2	1	-2.32372	0	0
621	3	0	0	70.9843					0	2	1	-2.32372	0	0
622	1	1	0	57.9138				0	0	2	2	-3.38141	0	0
622	2	1	0	57.9138				0	0	2	2	-3.38141	0	0
622	3	1	0	57.9138					0	2	2	-3.38141	0	0
623	1	0	0	69.3881				0	0	2	1	-1.57452	0	1
623	2	0	0	69.3881				0	0	2	1	-1.57452	0	1
623	3	0	0	69.3881					0	2	1	-1.57452	0	1
624	1	1	0	70.2067				0	0	2	2	-1.81891	0	1
624	2	1	0	70.2067				0	0	2	2	-1.81891	0	1
624	3	1	0	70.2067					0	2	2	-1.81891	0	1
625	1	0	0	54.9541				0	0	2	2	-2.37179	0	0
625	2	0	0	54.9541				0	0	2	2	-2.37179	0	0
625	3	0	0	54.9541					0	2	2	-2.37179	0	0
626	1	1	0	69.974				0	0	2	1	-3.63782	0	0
626	2	1	0	69.974				0	0	2	1	-3.63782	0	0
626	3	1	0	69.974					0	2	1	-3.63782	0	0
627	1	1	0	63.2854				0	0	2	1	-2.78846	0	0
627	2	1	0	63.2854				0	0	2	1	-2.78846	0	0
627	3	1	0	63.2854					0	2	1	-2.78846	0	0
628	1	0	0	59.666				0	0	2	3	-2.66426	1	0
628	2	0	0	59.666				0	0	2	3	-2.66426	1	0
628	3	0	0	59.666					0	2	3	-2.66426	1	0
629	1	1	0	57.6728				0	0	2	3	-1.57452	0	1
629	2	1	0	57.6728				0	0	2	3	-1.57452	0	1
629	3	1	0	57.6728					0	2	3	-1.57452	0	1
630	1	0	0	65.4374				0	0	2	2	-2.71234	0	0
630	2	0	0	65.4374				0	0	2	2	-2.71234	0	0
630	3	0	0	65.4374					0	2	2	-2.71234	0	0
631	1	1	0	74.0999					2	2	2	-2.33574	0	0
631	2	1	0	74.0999					2	2	2	-2.33574	0	0
631	3	1	0	74.0999					2	2	2	-2.33574	0	0
632	1	1	0	68.4572				0	0	2	1	-1.86298	0	1
632	2	1	0	68.4572				0	0	2	1	-1.86298	0	1
632	3	1	0	68.4572					0	2	1	-1.86298	0	1
633	1	1	0	66.9678				0	0	2	1	-2.29567	0	0
633	2	1	0	66.9678					0	2	1	-2.29567	0	0
633	3	1	0	66.9678					0	2	1	-2.29567	0	0
634	1	1	0	62.3573				0	0	2	1	-2.89263	0	0
634	2	1	0	62.3573				0	0	2	1	-2.89263	0	0
634	3	1	0	62.3573					0	2	1	-2.89263	0	0
635	1	1	0	46.3135				0	0	2	1	-1.57452	0	1
635	2	1	0	46.3135				0	0	2	1	-1.57452	0	1
635	3	1	0	46.3135					0	2	1	-1.57452	0	1
636	1	1	0	73.8809				0	0	2	1	-3.35337	0	0
636	2	1	0	73.8809				0	0	2	1	-3.35337	0	0
636	3	1	0	73.8809					0	2	1	-3.35337	0	0
637	1	1	0	67.7892				0	0	2	3	-2.36779	0	0
637	2	1	0	67.7892				0	0	2	3	-2.36779	0	0
637	3	1	0	67.7892					0	2	3	-2.36779	0	0
638	1	0	0	59.436				0	0	2	1	-3.63381	0	0
638	2	0	0	59.436				0	0	2	1	-3.63381	0	0
638	3	0	0	59.436					0	2	1	-3.63381	0	0
639	1	1	0	57.1034				0	0	2	2	-3.19311	0	0
639	2	1	0	57.1034				0	0	2	2	-3.19311	0	0
639	3	1	0	57.1034					0	2	2	-3.19311	0	0
640	1	0	0	62.7953				0	0	2	2	-3.38942	0	0
640	2	0	0	62.7953				0	0	2	2	-3.38942	0	0
640	3	0	0	62.7953					0	2	2	-3.38942	0	0
641	1	0	0	58.9514				0	0	2	1	-2.5601	0	0
641	2	0	0	58.9514				0	0	2	1	-2.5601	0	0
641	3	0	0	58.9514					0	2	1	-2.5601	0	0
642	1	0	0	66.6639				0	0	2	3	-2.71234	0	0
642	2	0	0	66.6639				0	0	2	3	-2.71234	0	0
642	3	0	0	66.6639					0	2	3	-2.71234	0	0
643	1	0	0	56.4298				0	0	2	1	-2.86458	0	0
643	2	0	0	56.4298				0	0	2	1	-2.86458	0	0
643	3	0	0	56.4298					0	2	1	-2.86458	0	0
644	1	0	0	57.2923				0	0	2	2	-1.51442	0	1
644	2	0	0	57.2923				0	0	2	2	-1.51442	0	1
644	3	0	0	57.2923					0	2	2	-1.51442	0	1
645	1	1	0	70.2177				0	0	2	2	-2.86458	0	0
645	2	1	0	70.2177				0	0	2	2	-2.86458	0	0
645	3	1	0	70.2177					0	2	2	-2.86458	0	0
646	1	0	0	62.3381				0	0	2	1	-1.11779	0	1
646	2	0	0	62.3381				0	0	2	1	-1.11779	0	1
646	3	0	0	62.3381					0	2	1	-1.11779	0	1
647	1	0	0	66.4285				0	0	2	2	-3.99439	0	0
647	2	0	0	66.4285					0	2	2	-3.99439	0	0
647	3	0	0	66.4285					0	2	2	-3.99439	0	0
648	1	0	0	68.9062				0	0	2	1	-2.24359	0	0
648	2	0	0	68.9062				0	0	2	1	-2.24359	0	0
648	3	0	0	68.9062					0	2	1	-2.24359	0	0
649	1	1	0	66.2888				0	0	2	1	-1.20994	0	1
649	2	1	0	66.2888				0	0	2	1	-1.20994	0	1
649	3	1	0	66.2888					0	2	1	-1.20994	0	1
650	1	0	0	70.1054				0	0	2	3	-2.8125	0	0
650	2	0	0	70.1054				0	0	2	3	-2.8125	0	0
650	3	0	0	70.1054					0	2	3	-2.8125	0	0
651	1	0	0	58.8693				0	0	2	2	-2.76442	0	0
651	2	0	0	58.8693				0	0	2	2	-2.76442	0	0
651	3	0	0	58.8693					0	2	2	-2.76442	0	0
652	1	0	0	69.5934				0	0	3	1	-3.14503	0	0
652	2	0	0	69.5934				0	0	3	1	-3.14503	0	0
652	3	0	0	69.5934					0	3	1	-3.14503	0	0
653	1	1	0	55.6441				0	0	3	2	-2.39984	0	0
653	2	1	0	55.6441				0	0	3	2	-2.39984	0	0
653	3	1	0	55.6441					0	3	2	-2.39984	0	0
654	1	1	0	55.9233				0	0	3	1	-4.52724	0	0
654	2	1	0	55.9233				0	0	3	1	-4.52724	0	0
654	3	1	0	55.9233					0	3	1	-4.52724	0	0
655	1	0	0	59.2279				0	0	3	2	-2.60016	0	0
655	2	0	0	59.2279				0	0	3	2	-2.60016	0	0
655	3	0	0	59.2279					0	3	2	-2.60016	0	0
656	1	1	0	67.9425				0	0	3	2	-3.50561	0	0
656	2	1	0	67.9425				0	0	3	2	-3.50561	0	0
656	3	1	0	67.9425					0	3	2	-3.50561	0	0
657	1	1	0	74.8638				0	0	3	2	-3.53766	0	0
657	2	1	0	74.8638				0	0	3	2	-3.53766	0	0
657	3	1	0	74.8638					0	3	2	-3.53766	0	0
658	1	1	0	65.1444				0	0	4	1	-2.72035	0	0
658	2	1	0	65.1444				0	0	4	1	-2.72035	0	0
658	3	1	0	65.1444					0	4	1	-2.72035	0	0
659	1	1	0	64.5421				0	0	3	1	-2.69231	0	0
659	2	1	0	64.5421				0	0	3	1	-2.69231	0	0
659	3	1	0	64.5421					0	3	1	-2.69231	0	0
660	1	1	1	59.5072	2	0	1	1	1	1	3	-1.05369	0	1	4
660	2	1	1	59.5072	2	0	1	0	1	1	3	-1.05369	0	1	4
660	3	1	1	59.5072	2	0	1		1	1	3	-1.05369	0	1	4
661	1	1	1	65.6701	3	0	1	0	1	1	2	-1.90705	0	1	4
661	2	1	1	65.6701	3	0	1	2	1	1	2	-1.90705	0	1	4
661	3	1	1	65.6701	3	0	1		1	1	2	-1.90705	0	1	4
662	1	1	1	61.2868	1	0	0	0	0	1	3	-1.84696	0	1	4
662	2	1	1	61.2868	1	0	0	1	0	1	3	-1.84696	0	1	4
662	3	1	1	61.2868	1	0	0		0	1	3	-1.84696	0	1	4
663	1	1	1	61.5442	1	0	0	0	0	1	2	-3.12099	0	0	2
663	2	1	1	61.5442	1	0	0	0	0	1	2	-3.12099	0	0	2
663	3	1	1	61.5442	1	0	0		0	1	2	-3.12099	0	0	2
664	1	0	1	55.2225	1	0	0	1	1	1	1	-3.29327	0	0	1
664	2	0	1	55.2225	1	0	0	1	1	1	1	-3.29327	0	0	1
664	3	0	1	55.2225	1	0	0		1	1	1	-3.29327	0	0	1
665	1	0	1	66.1164	1	0	0	0	0	1	2	-3.52163	0	0	2
665	2	0	1	66.1164	1	0	0		0	1	2	-3.52163	0	0	2
665	3	0	1	66.1164	1	0	0		0	1	2	-3.52163	0	0	2
666	1	0	1	63.1157	2	0	1	1	0	1	2	-0.869391	0	2	4
666	2	0	1	63.1157	2	0	1		0	1	2	-0.869391	0	2	4
666	3	0	1	63.1157	2	0	1		0	1	2	-0.869391	0	2	4
667	1	1	0	63.53					0		1	-2.76442	0	0
[truncated: 275 more rows]
