# Supplementary material for: Vitamin D, Vitamin D Binding Protein, and Longitudinal Outcomes in COPD
Source: PLoS One. 2015 Mar 24;10(3):e0121622. doi: 10.1371/journal.pone.0121622 (PMC4372215; doi:10.1371/journal.pone.0121622)
Supplement: S3 Dataset — (XLSX) [file pone.0121622.s003.xlsx]

## Sheet: Data
v1kjonn	tokategori	fev1prosforventet	v1GOLDpreAne	eksMod2kat	v1pasroyk	v1aarstid	id	days	yearReal	age60yrsSentre
1	1	0.658104	1	0	1	1	1	0	0	-13.4319
1	1	0.621017	1	0	1	1	1	211	0.578082	-13.4319
1	1	0.633461	1	0	1	1	1	372	1.01918	-13.4319
1	1	0.571641	1	0	1	1	1	542	1.48493	-13.4319
1	1	0.557967	1	0	1	1	1	736	2.01644	-13.4319
1	1	0.636902	1	0	1	1	1	994	2.72329	-13.4319
1	1	0.569786	1	0	1	1	1	1123	3.07671	-13.4319
1	1	0.151695	3	0	0	1	2	0	0	-4.26283
1	1	0.197934	3	0	0	1	2	210	0.575342	-4.26283
1	1	0.152713	3	0	0	1	2	379	1.03836	-4.26283
1	1	0.145797	3	0	0	1	2	658	1.80274	-4.26283
1	1	0.158801	3	0	0	1	2	734	2.01096	-4.26283
1	1	0.149482	3	0	0	1	2	1082	2.96438	-4.26283
1	1	0.151855	3	0	0	1	2	1154	3.16164	-4.26283
1	1	0.688986	1	0	0	1	3	0	0	-10.5407
1	1	0.686657	1	0	0	1	3	210	0.575342	-10.5407
1	1	0.717049	1	0	0	1	3	367	1.00548	-10.5407
1	1	0.688322	1	0	0	1	3	572	1.56712	-10.5407
1	1	0.694438	1	0	0	1	3	733	2.00822	-10.5407
1	1	0.672367	1	0	0	1	3	914	2.50411	-10.5407
1	1	0.67422	1	0	0	1	3	1104	3.02466	-10.5407
1	1	0.26559	3	0	0	1	4	0	0	-9.91924
1	1	0.335947	3	0	0	1	4	210	0.575342	-9.91924
1	1	0.355672	3	0	0	1	4	371	1.01644	-9.91924
1	1	0.303338	3	0	0	1	4	575	1.57534	-9.91924
1	1	0.266209	3	0	0	1	4	746	2.04384	-9.91924
1	1	0.259019	3	0	0	1	4	927	2.53973	-9.91924
1	1	0.288473	3	0	0	1	4	1107	3.03288	-9.91924
0	1	0.330452	2	0	1	1	5	0	0	-10.7105
0	1	0.285804	2	0	1	1	5	217	0.594521	-10.7105
0	1	0.295533	2	0	1	1	5	364	0.99726	-10.7105
0	1	0.35405	2	0	1	1	5	539	1.47671	-10.7105
0	1	0.332625	2	0	1	1	5	730	2	-10.7105
0	1	0.359463	2	0	1	1	5	930	2.54795	-10.7105
0	1	0.339452	2	0	1	1	5	1112	3.04658	-10.7105
0	1	0.562783	1	0	0	1	6	0	0	-8.14511
0	1	0.562642	1	0	0	1	6	244	0.668493	-8.14511
0	1	0.606133	1	0	0	1	6	384	1.05205	-8.14511
0	1	0.571123	1	0	0	1	6	559	1.53151	-8.14511
0	1	0.653513	1	0	0	1	6	730	2	-8.14511
0	1	0.641407	1	0	0	1	6	911	2.49589	-8.14511
0	1	0.718213	1	0	0	1	6	1133	3.10411	-8.14511
0	1	0.358207	2	0	0	1	7	0	0	-8.92539
0	1	0.356469	2	0	0	1	7	210	0.575342	-8.92539
0	1	0.365504	2	0	0	1	7	389	1.06575	-8.92539
0	1	0.370616	2	0	0	1	7	537	1.47123	-8.92539
0	1	0.428333	2	0	0	1	7	728	1.99452	-8.92539
0	1	0.366757	2	0	0	1	7	910	2.49315	-8.92539
0	1	0.323605	2	0	0	1	7	1117	3.06027	-8.92539
1	1	0.59173	1	0	1	1	8	0	0	-10.9131
1	1	0.572773	1	0	1	1	8	231	0.632877	-10.9131
1	1	0.611106	1	0	1	1	8	385	1.05479	-10.9131
1	1	0.599605	1	0	1	1	8	546	1.49589	-10.9131
1	1	0.623025	1	0	1	1	8	728	1.99452	-10.9131
1	1	0.541897	1	0	1	1	8	903	2.47397	-10.9131
1	1	0.603256	1	0	1	1	8	1111	3.04384	-10.9131
0	1	0.222777	3	0	0	1	9	0	0	8.65708
0	1		3	0	0	1	9			8.65708
0	1		3	0	0	1	9			8.65708
0	1		3	0	0	1	9			8.65708
0	1		3	0	0	1	9			8.65708
0	1		3	0	0	1	9			8.65708
0	1		3	0	0	1	9			8.65708
0	1	0.28214	3	1	0	1	10	0	0	3.38124
0	1	0.342888	3	1	0	1	10	209	0.572603	3.38124
0	1	0.266058	3	1	0	1	10	549	1.50411	3.38124
0	1		3	1	0	1	10			3.38124
0	1	0.39772	3	1	0	1	10	895	2.45205	3.38124
0	1		3	1	0	1	10			3.38124
0	1		3	1	0	1	10			3.38124
1	0	0.905269				1	11	0	0	-2.54346
1	0	0.946504				1	11	219	0.6	-2.54346
1	0	0.954072				1	11	343	0.939726	-2.54346
1	0	0.881954				1	11	533	1.46027	-2.54346
1	0	0.874297				1	11	724	1.98356	-2.54346
1	0	0.910223				1	11	925	2.53425	-2.54346
1	0	0.870248				1	11	1164	3.18904	-2.54346
1	1	0.281747	3	0	1	1	12	0	0	-10.2587
1	1	0.275749	3	0	1	1	12	210	0.575342	-10.2587
1	1	0.285732	3	0	1	1	12	365	1	-10.2587
1	1	0.207312	3	0	1	1	12	533	1.46027	-10.2587
1	1	0.226046	3	0	1	1	12	724	1.98356	-10.2587
1	1	0.210514	3	0	1	1	12	906	2.48219	-10.2587
1	1	0.209209	3	0	1	1	12	1093	2.99452	-10.2587
0	1	0.243004	3	1	0	1	13	0	0	1.52224
0	1	0.240265	3	1	0	1	13	219	0.6	1.52224
0	1	0.228669	3	1	0	1	13	357	0.978082	1.52224
0	1	0.211899	3	1	0	1	13	532	1.45753	1.52224
0	1	0.22512	3	1	0	1	13	723	1.98082	1.52224
0	1	0.212835	3	1	0	1	13	905	2.47945	1.52224
0	1	0.217592	3	1	0	1	13	1126	3.08493	1.52224
1	1	0.25692	3	0	0	1	14	0	0	7.1896
1	1		3	0	0	1	14			7.1896
1	1		3	0	0	1	14			7.1896
1	1		3	0	0	1	14			7.1896
1	1		3	0	0	1	14			7.1896
1	1		3	0	0	1	14			7.1896
1	1		3	0	0	1	14			7.1896
1	1	0.31685	2	1	0	1	15	0	0	3.5948
1	1	0.29952	2	1	0	1	15	236	0.646575	3.5948
1	1	0.274094	2	1	0	1	15	379	1.03836	3.5948
1	1	0.283053	2	1	0	1	15	532	1.45753	3.5948
1	1	0.216747	2	1	0	1	15	795	2.17808	3.5948
1	1	0.253201	2	1	0	1	15	958	2.62466	3.5948
1	1	0.256672	2	1	0	1	15	1344	3.68219	3.5948
0	1	0.396119	2	0	1	1	16	0	0	7.80835
0	1		2	0	1	1	16			7.80835
0	1		2	0	1	1	16			7.80835
0	1		2	0	1	1	16			7.80835
0	1		2	0	1	1	16			7.80835
0	1		2	0	1	1	16			7.80835
0	1		2	0	1	1	16			7.80835
1	1	0.248853	3	0	0	1	17	0	0	5.42368
1	1	0.244044	3	0	0	1	17	222	0.608219	5.42368
1	1	0.202962	3	0	0	1	17	361	0.989041	5.42368
1	1	0.191807	3	0	0	1	17	558	1.52877	5.42368
1	1	0.180794	3	0	0	1	17	803	2.2	5.42368
1	1	0.197289	3	0	0	1	17	949	2.6	5.42368
1	1	0.185244	3	0	0	1	17	1092	2.99178	5.42368
0	1	0.331059	2	0	0	1	18	0	0	11.9836
0	1	0.317835	2	0	0	1	18	235	0.643836	11.9836
0	1	0.311192	2	0	0	1	18	362	0.991781	11.9836
0	1	0.291595	2	0	0	1	18	532	1.45753	11.9836
0	1	0.351269	2	0	0	1	18	725	1.9863	11.9836
0	1	0.331932	2	0	0	1	18	930	2.54795	11.9836
0	1	0.28964	2	0	0	1	18	1105	3.0274	11.9836
1	1	0.649307	1	0	1	1	19	0	0	-11.9562
1	1	0.616309	1	0	1	1	19	223	0.610959	-11.9562
1	1	0.711514	1	0	1	1	19	349	0.956164	-11.9562
1	1	0.655453	1	0	1	1	19	531	1.45479	-11.9562
1	1	0.647376	1	0	1	1	19	732	2.00548	-11.9562
1	1	0.657936	1	0	1	1	19	907	2.48493	-11.9562
1	1	0.588532	1	0	1	1	19	1110	3.0411	-11.9562
1	0	0.976496				1	20	0	0	-3.154
1	0	0.887195				1	20	224	0.613699	-3.154
1	0	0.921079				1	20	359	0.983562	-3.154
1	0	0.882129				1	20	548	1.50137	-3.154
1	0	0.8907				1	20	721	1.97534	-3.154
1	0	0.841748				1	20	910	2.49315	-3.154
1	0	0.895394				1	20	1114	3.05205	-3.154
0	0	0.865925				1	21	0	0	-1.44558
0	0	0.863666				1	21	233	0.638356	-1.44558
0	0	0.927035				1	21	368	1.00822	-1.44558
0	0	0.868576				1	21	562	1.53973	-1.44558
0	0	0.585724				1	21	738	2.02192	-1.44558
0	0	0.786771				1	21	940	2.57534	-1.44558
0	0	0.856295				1	21	1113	3.04931	-1.44558
1	1	0.364062	2	0	0	1	22	0	0	13.8453
1	1	0.396749	2	0	0	1	22	220	0.60274	13.8453
1	1		2	0	0	1	22			13.8453
1	1		2	0	0	1	22			13.8453
1	1		2	0	0	1	22			13.8453
1	1		2	0	0	1	22			13.8453
1	1		2	0	0	1	22			13.8453
1	0	0.990434				1	23	0	0	-8.93087
1	0	1.00868				1	23	219	0.6	-8.93087
1	0	0.958223				1	23	405	1.10959	-8.93087
1	0	0.987153				1	23	531	1.45479	-8.93087
1	0	0.975642				1	23	721	1.97534	-8.93087
1	0	0.961466				1	23	903	2.47397	-8.93087
1	0	0.932529				1	23	1093	2.99452	-8.93087
1	0	0.88847				1	24	0	0	-15.6605
1	0	0.930765				1	24	220	0.60274	-15.6605
1	0	0.881918				1	24	374	1.02466	-15.6605
1	0	0.902661				1	24	531	1.45479	-15.6605
1	0	0.889823				1	24	721	1.97534	-15.6605
1	0	0.872277				1	24	903	2.47397	-15.6605
1	0	0.890365				1	24	1081	2.96164	-15.6605
0	1	0.43422	2	0	0	1	25	0	0	7.98357
0	1	0.39767	2	0	0	1	25	209	0.572603	7.98357
0	1	0.3809	2	0	0	1	25	363	0.994521	7.98357
0	1	0.343696	2	0	0	1	25	531	1.45479	7.98357
0	1	0.350075	2	0	0	1	25	721	1.97534	7.98357
0	1	0.330037	2	0	0	1	25	903	2.47397	7.98357
0	1	0.318624	2	0	0	1	25	1085	2.9726	7.98357
0	1	0.241077	3	0	1	1	26	0	0	7.04723
0	1	0.269008	3	0	1	1	26	220	0.60274	7.04723
0	1	0.219224	3	0	1	1	26	363	0.994521	7.04723
0	1	0.224	3	0	1	1	26	531	1.45479	7.04723
0	1	0.230396	3	0	1	1	26	721	1.97534	7.04723
0	1	0.200659	3	0	1	1	26	903	2.47397	7.04723
0	1	0.239082	3	0	1	1	26	1087	2.97808	7.04723
1	1	0.224237	3	0	0	1	27	0	0	-2.57632
1	1	0.173866	3	0	0	1	27	210	0.575342	-2.57632
1	1	0.204219	3	0	0	1	27	363	0.994521	-2.57632
1	1	0.179286	3	0	0	1	27	531	1.45479	-2.57632
1	1	0.181404	3	0	0	1	27	721	1.97534	-2.57632
1	1	0.167695	3	0	0	1	27	926	2.53699	-2.57632
1	1	0.168119	3	0	0	1	27	1107	3.03288	-2.57632
0	0	0.882891				1	28	0	0	-10.7817
0	0	0.874047				1	28	218	0.59726	-10.7817
0	0	0.930753				1	28	371	1.01644	-10.7817
0	0	0.912112				1	28	595	1.63014	-10.7817
0	0	0.88157				1	28	727	1.99178	-10.7817
0	0	0.885217				1	28	903	2.47397	-10.7817
0	0	0.880335				1	28	1100	3.0137	-10.7817
1	0	0.864162				1	29	0	0	0.0985641
1	0	0.903906				1	29	222	0.608219	0.0985641
1	0	0.926148				1	29	357	0.978082	0.0985641
1	0	0.949156				1	29	531	1.45479	0.0985641
1	0	0.886032				1	29	721	1.97534	0.0985641
1	0	0.97949				1	29	901	2.46849	0.0985641
1	0	0.902373				1	29	1090	2.9863	0.0985641
0	0	1.06147				1	30	0	0	14.4367
0	0	1.09383				1	30	195	0.534247	14.4367
0	0	1.02459				1	30	362	0.991781	14.4367
0	0	1.11707				1	30	531	1.45479	14.4367
0	0	1.05821				1	30	721	1.97534	14.4367
0	0	1.05487				1	30	903	2.47397	14.4367
0	0	1.11188				1	30	1087	2.97808	14.4367
1	0	0.968176				1	31	0	0	7.72074
1	0	1.03007				1	31	209	0.572603	7.72074
1	0	0.95464				1	31	544	1.49041	7.72074
1	0					1	31			7.72074
1	0	0.914798				1	31	721	1.97534	7.72074
1	0	1.02798				1	31	916	2.50959	7.72074
1	0	0.900785				1	31	1079	2.95616	7.72074
0	0	0.966091				1	32	0	0	-14.2587
0	0	0.990183				1	32	235	0.643836	-14.2587
0	0	1.00205				1	32	385	1.05479	-14.2587
0	0	0.979841				1	32	530	1.45205	-14.2587
0	0	0.976645				1	32	728	1.99452	-14.2587
0	0	0.967877				1	32	914	2.50411	-14.2587
0	0	0.986227				1	32	1212	3.32055	-14.2587
0	0	0.973978				1	33	0	0	-9.86448
0	0					1	33			-9.86448
0	0	0.957619				1	33	383	1.04932	-9.86448
0	0	0.882279				1	33	531	1.45479	-9.86448
0	0	0.916727				1	33	780	2.13699	-9.86448
0	0	0.919552				1	33	900	2.46575	-9.86448
0	0	0.923917				1	33	1084	2.96986	-9.86448
1	0	0.94274				1	34	0	0	-1.90828
1	0	0.941196				1	34	215	0.589041	-1.90828
1	0	0.958035				1	34	371	1.01644	-1.90828
1	0	0.911182				1	34	537	1.47123	-1.90828
1	0	0.91297				1	34	732	2.00548	-1.90828
1	0	0.905251				1	34	896	2.45479	-1.90828
1	0	0.913803				1	34	1084	2.96986	-1.90828
0	0	1.02258				1	35	0	0	-6.14374
0	0	0.903758				1	35	228	0.624658	-6.14374
0	0	0.988787				1	35	382	1.04658	-6.14374
0	0	0.992416				1	35	535	1.46575	-6.14374
0	0	0.945278				1	35	720	1.9726	-6.14374
0	0	0.912856				1	35	965	2.64384	-6.14374
0	0	0.92923				1	35	1085	2.9726	-6.14374
0	0	1.02434				1	36	0	0	-7.17043
0	0	0.923118				1	36	221	0.605479	-7.17043
0	0	1.01067				1	36	370	1.0137	-7.17043
0	0	0.932551				1	36	531	1.45479	-7.17043
0	0	0.95764				1	36	720	1.9726	-7.17043
0	0	0.924644				1	36	902	2.47123	-7.17043
0	0	0.959687				1	36	1077	2.95069	-7.17043
0	0	1.00692				1	37	0	0	-0.514717
0	0	0.98594				1	37	208	0.569863	-0.514717
0	0	0.971005				1	37	364	0.99726	-0.514717
0	0	0.891228				1	37	532	1.45753	-0.514717
0	0	0.983306				1	37	720	1.9726	-0.514717
0	0	0.942285				1	37	901	2.46849	-0.514717
0	0	0.942919				1	37	1204	3.29863	-0.514717
0	0	1.00109				1	38	0	0	-7.08008
0	0					1	38			-7.08008
0	0	0.987354				1	38	424	1.16164	-7.08008
0	0	1.00108				1	38	672	1.8411	-7.08008
0	0	0.978714				1	38	752	2.06027	-7.08008
0	0	1.00554				1	38	935	2.56164	-7.08008
0	0	0.966817				1	38	1099	3.01096	-7.08008
1	0	1.04206				1	39	0	0	-14.7023
1	0	0.980602				1	39	206	0.564384	-14.7023
1	0	1.01716				1	39	359	0.983562	-14.7023
1	0					1	39			-14.7023
1	0	0.993098				1	39	717	1.96438	-14.7023
1	0	0.971682				1	39	898	2.46027	-14.7023
1	0	0.92016				1	39	1199	3.28493	-14.7023
1	0	0.964683				1	40	0	0	-14.1958
1	0	0.901342				1	40	206	0.564384	-14.1958
1	0	0.911844				1	40	359	0.983562	-14.1958
1	0	0.890872				1	40	529	1.44932	-14.1958
1	0	0.845631				1	40	717	1.96438	-14.1958
1	0	0.826987				1	40	898	2.46027	-14.1958
1	0	0.831715				1	40	1073	2.93973	-14.1958
0	0	0.883065				1	41	0	0	-14.1109
0	0	0.999319				1	41	213	0.583562	-14.1109
0	0	0.935053				1	41	360	0.986301	-14.1109
0	0	0.977247				1	41	546	1.49589	-14.1109
0	0	0.959519				1	41	718	1.96712	-14.1109
0	0	0.912586				1	41	899	2.46301	-14.1109
0	0	0.841027				1	41	1277	3.49863	-14.1109
0	0	1.02619				1	42	0	0	5.61807
0	0	0.936089				1	42	232	0.635616	5.61807
0	0	0.974303				1	42	360	0.986301	5.61807
0	0	1.02869				1	42	546	1.49589	5.61807
0	0	1.01636				1	42	732	2.00548	5.61807
0	0	0.975574				1	42	903	2.47397	5.61807
0	0	1.00201				1	42	1094	2.99726	5.61807
0	0	0.947524				1	43	0	0	-14.2286
0	0	0.908201				1	43	218	0.59726	-14.2286
0	0	0.925442				1	43	358	0.980822	-14.2286
0	0	0.905069				1	43	526	1.4411	-14.2286
0	0	0.891468				1	43	723	1.98082	-14.2286
0	0	0.894545				1	43	892	2.44384	-14.2286
0	0	0.909677				1	43	1082	2.96438	-14.2286
1	0	0.868813				1	44	0	0	-9.9384
1	0	0.944491				1	44	220	0.60274	-9.9384
1	0	0.928385				1	44	406	1.11233	-9.9384
1	0	0.935292				1	44	532	1.45753	-9.9384
1	0	0.893976				1	44	721	1.97534	-9.9384
1	0	0.941195				1	44	1045	2.86301	-9.9384
1	0	0.915301				1	44	1135	3.10959	-9.9384
1	0	0.966183				1	45	0	0	-8.83504
1	0					1	45	232	0.635616	-8.83504
1	0	0.927538				1	45	428	1.1726	-8.83504
1	0	0.922258				1	45	531	1.45479	-8.83504
1	0	0.911863				1	45	752	2.06027	-8.83504
1	0	0.889269				1	45	920	2.52055	-8.83504
1	0	0.884039				1	45	1210	3.31507	-8.83504
1	0	0.964516				1	46	0	0	11.9288
1	0	1.02105				1	46	206	0.564384	11.9288
1	0	0.672261				1	46	360	0.986301	11.9288
1	0	0.868439				1	46	531	1.45479	11.9288
1	0	0.723319				1	46	717	1.96438	11.9288
1	0	0.773775				1	46	898	2.46027	11.9288
1	0	0.695648				1	46	1073	2.93973	11.9288
1	0	0.961321				1	47	0	0	-12.1807
1	0	1.0022				1	47	227	0.621918	-12.1807
1	0	1.01316				1	47	364	0.99726	-12.1807
1	0	0.975983				1	47	540	1.47945	-12.1807
1	0	0.985419				1	47	723	1.98082	-12.1807
1	0	0.970265				1	47	899	2.46301	-12.1807
1	0	0.950688				1	47	1084	2.96986	-12.1807
1	0	1.00682				1	48	0	0	0.125942
1	0	1.04777				1	48	220	0.60274	0.125942
1	0	1.05293				1	48	353	0.967123	0.125942
1	0	0.96194				1	48	545	1.49315	0.125942
1	0	0.931611				1	48	720	1.9726	0.125942
1	0	0.92349				1	48	899	2.46301	0.125942
1	0	0.965341				1	48	1074	2.94247	0.125942
0	0	0.996997				1	49	0	0	-5.88364
0	0	0.964615				1	49	206	0.564384	-5.88364
0	0	1.00533				1	49	358	0.980822	-5.88364
0	0	0.934367				1	49	534	1.46301	-5.88364
0	0	0.948967				1	49	720	1.9726	-5.88364
0	0	0.934379				1	49	899	2.46301	-5.88364
0	0	0.925512				1	49	1079	2.95616	-5.88364
1	0	1.12741				1	50	0	0	-1.11157
1	0	1.0777				1	50	223	0.610959	-1.11157
1	0	1.07196				1	50	358	0.980822	-1.11157
1	0	1.07864				1	50	533	1.46027	-1.11157
1	0	1.06301				1	50	720	1.9726	-1.11157
1	0	1.05824				1	50	904	2.47671	-1.11157
1	0	1.07334				1	50	1088	2.98082	-1.11157
0	0	0.861779				1	51	0	0	-8.0438
0	0	0.900322				1	51	211	0.578082	-8.0438
0	0	0.865122				1	51	357	0.978082	-8.0438
0	0	0.805434				1	51	533	1.46027	-8.0438
0	0	0.848145				1	51	731	2.00274	-8.0438
0	0	0.764336				1	51	911	2.49589	-8.0438
0	0	0.714276				1	51	1091	2.98904	-8.0438
1	1	0.207279	3	1	1	1	52	0	0	13.3279
1	1	0.225215	3	1	1	1	52	233	0.638356	13.3279
1	1	0.206666	3	1	1	1	52	360	0.986301	13.3279
1	1	0.189878	3	1	1	1	52	517	1.41644	13.3279
1	1	0.218072	3	1	1	1	52	769	2.10685	13.3279
1	1		3	1	1	1	52	899	2.46301	13.3279
1	1		3	1	1	1	52	1077	2.95069	13.3279
0	0	1.09332				1	53	0	0	-16.0301
0	0	1.05808				1	53	232	0.635616	-16.0301
0	0	1.04189				1	53	370	1.0137	-16.0301
0	0	1.05653				1	53	540	1.47945	-16.0301
0	0	1.11351				1	53	755	2.06849	-16.0301
0	0	1.08035				1	53	953	2.61096	-16.0301
0	0	1.00647				1	53	1086	2.97534	-16.0301
1	0	1.07038				1	54	0	0	0.336754
1	0	1.07202				1	54	215	0.589041	0.336754
1	0	1.03924				1	54	355	0.972603	0.336754
1	0	1.0345				1	54	532	1.45753	0.336754
1	0	1.0375				1	54	720	1.9726	0.336754
1	0	1.05786				1	54	902	2.47123	0.336754
1	0	1.04493				1	54	1079	2.95616	0.336754
0	0	1.01685				1	55	0	0	-13.588
0	0	1.06336				1	55	224	0.613699	-13.588
0	0	1.07298				1	55	398	1.09041	-13.588
0	0	1.09791				1	55	624	1.70959	-13.588
0	0	1.07367				1	55	797	2.18356	-13.588
0	0	1.04423				1	55	940	2.57534	-13.588
0	0	1.04567				1	55	1188	3.25479	-13.588
0	0	0.987614				1	56	0	0	-15.8932
0	0					1	56			-15.8932
0	0	0.969192				1	56	369	1.01096	-15.8932
0	0	0.934904				1	56	586	1.60548	-15.8932
0	0	1.00459				1	56	742	2.03288	-15.8932
0	0	0.951915				1	56	901	2.46849	-15.8932
0	0	0.959133				1	56	1076	2.94795	-15.8932
0	0	0.973935				1	57	0	0	3.83299
0	0	0.86511				1	57	208	0.569863	3.83299
0	0	0.8855				1	57	361	0.989041	3.83299
0	0	0.890095				1	57	539	1.47671	3.83299
0	0	0.811214				1	57	781	2.13973	3.83299
0	0					1	57			3.83299
0	0	0.823032				1	57	1211	3.31781	3.83299
1	0	0.903927				1	58	0	0	-5.2512
1	0	0.815349				1	58	228	0.624658	-5.2512
1	0	0.821661				1	58	534	1.46301	-5.2512
1	0					1	58			-5.2512
1	0	0.814862				1	58	720	1.9726	-5.2512
1	0					1	58			-5.2512
1	0	0.877954				1	58	1272	3.48493	-5.2512
1	0	0.882121				1	59	0	0	-11.2389
1	0	0.822942				1	59	208	0.569863	-11.2389
1	0	0.878809				1	59	362	0.991781	-11.2389
1	0	0.884142				1	59	532	1.45753	-11.2389
1	0	0.891086				1	59	719	1.96986	-11.2389
1	0	0.775493				1	59	909	2.49041	-11.2389
1	0	0.910168				1	59	1076	2.94795	-11.2389
0	0	1.02791				1	60	0	0	-11.9973
0	0	1.04907				1	60	224	0.613699	-11.9973
0	0	1.03315				1	60	363	0.994521	-11.9973
0	0	1.03387				1	60	532	1.45753	-11.9973
0	0	0.954756				1	60	749	2.05205	-11.9973
0	0	1.01021				1	60	909	2.49041	-11.9973
0	0	1.0221				1	60	1092	2.99178	-11.9973
1	0	0.910758				1	61	0	0	-4.91171
1	0	0.897417				1	61	225	0.616438	-4.91171
1	0	0.881593				1	61	362	0.991781	-4.91171
1	0	0.881899				1	61	546	1.49589	-4.91171
1	0	0.871456				1	61	720	1.9726	-4.91171
1	0					1	61			-4.91171
1	0	0.900086				1	61	1202	3.29315	-4.91171
0	0	0.897154				1	62	0	0	-14.6201
0	0	0.909877				1	62	209	0.572603	-14.6201
0	0	0.827414				1	62	363	0.994521	-14.6201
0	0	0.858557				1	62	532	1.45753	-14.6201
0	0	0.848602				1	62	720	1.9726	-14.6201
0	0	0.841077				1	62	901	2.46849	-14.6201
0	0	0.907933				1	62	1076	2.94795	-14.6201
1	0	1.11868				1	63	0	0	5.90828
1	0	1.11376				1	63	209	0.572603	5.90828
1	0	1.13189				1	63	363	0.994521	5.90828
1	0	1.04732				1	63	533	1.46027	5.90828
1	0	1.0738				1	63	720	1.9726	5.90828
1	0	1.02148				1	63	901	2.46849	5.90828
1	0	1.06901				1	63	1084	2.96986	5.90828
0	0	0.925916				1	64	0	0	-16.5339
0	0	0.880928				1	64	209	0.572603	-16.5339
0	0	0.890109				1	64	376	1.03014	-16.5339
0	0	0.867285				1	64	570	1.56164	-16.5339
0	0	0.901444				1	64	740	2.0274	-16.5339
0	0	0.906237				1	64	930	2.54795	-16.5339
0	0	0.855207				1	64	1300	3.56164	-16.5339
1	0	1.08168				1	65	0	0	2.16016
1	0	1.071				1	65	215	0.589041	2.16016
1	0	1.02069				1	65	363	0.994521	2.16016
1	0	1.02131				1	65	532	1.45753	2.16016
1	0	1.04047				1	65	720	1.9726	2.16016
1	0	1.08605				1	65	901	2.46849	2.16016
1	0	0.949746				1	65	1109	3.03836	2.16016
0	0	0.995854				1	66	0	0	-7.86037
0	0	1.02004				1	66	228	0.624658	-7.86037
0	0	0.980593				1	66	363	0.994521	-7.86037
0	0	1.01822				1	66	532	1.45753	-7.86037
0	0	0.970789				1	66	727	1.99178	-7.86037
0	0	0.937762				1	66	913	2.50137	-7.86037
0	0	0.999781				1	66	1113	3.04931	-7.86037
1	0	0.843286				1	67	0	0	-3.57563
1	0	0.916426				1	67	248	0.679452	-3.57563
1	0	0.86227				1	67	360	0.986301	-3.57563
1	0	0.865032				1	67	532	1.45753	-3.57563
1	0	0.878772				1	67	717	1.96438	-3.57563
1	0					1	67			-3.57563
1	0					1	67			-3.57563
0	0	0.885721				1	68	0	0	-5.78234
0	0	0.94249				1	68	219	0.6	-5.78234
0	0	0.931228				1	68	365	1	-5.78234
0	0	0.898027				1	68	532	1.45753	-5.78234
0	0	0.900084				1	68	778	2.13151	-5.78234
0	0	0.929439				1	68	905	2.47945	-5.78234
0	0	0.852142				1	68	1282	3.51233	-5.78234
0	0	1.03948				1	69	0	0	-10.6311
0	0					1	69			-10.6311
0	0	1.05775				1	69	361	0.989041	-10.6311
0	0	1.0852				1	69	553	1.51507	-10.6311
0	0	1.0729				1	69	849	2.32603	-10.6311
0	0					1	69			-10.6311
0	0	1.02002				1	69	1204	3.29863	-10.6311
1	0	1.05798				1	70	0	0	-11.8932
1	0	1.00475				1	70	226	0.619178	-11.8932
1	0	1.02074				1	70	359	0.983562	-11.8932
1	0	1.00077				1	70	609	1.66849	-11.8932
1	0	1.02818				1	70	717	1.96438	-11.8932
1	0	1.03502				1	70	920	2.52055	-11.8932
1	0	0.996363				1	70	1085	2.9726	-11.8932
1	0	1.06684				1	71	0	0	-4.17796
1	0	1.0067				1	71	223	0.610959	-4.17796
1	0	1.02839				1	71	371	1.01644	-4.17796
1	0	1.00983				1	71	531	1.45479	-4.17796
1	0	1.04509				1	71	717	1.96438	-4.17796
1	0	1.04937				1	71	934	2.5589	-4.17796
1	0	0.990414				1	71	1087	2.97808	-4.17796
0	0	1.00879				1	72	0	0	-1.42642
0	0	0.968453				1	72	189	0.517808	-1.42642
0	0	1.0011				1	72	394	1.07945	-1.42642
0	0	0.97674				1	72	539	1.47671	-1.42642
0	0	1.05809				1	72	717	1.96438	-1.42642
0	0	1.05226				1	72	898	2.46027	-1.42642
0	0	0.975813				1	72	1085	2.9726	-1.42642
0	0	1.00174				1	73	0	0	-16.1478
0	0					1	73			-16.1478
0	0	0.979035				1	73	426	1.16712	-16.1478
0	0	0.897065				1	73	553	1.51507	-16.1478
0	0	0.964212				1	73	779	2.13425	-16.1478
0	0	1.02729				1	73	905	2.47945	-16.1478
0	0	1.05946				1	73	1122	3.07397	-16.1478
0	0	1.07606				1	74	0	0	-12.0821
0	0	1.05984				1	74	220	0.60274	-12.0821
0	0	1.08754				1	74	367	1.00548	-12.0821
0	0	1.02725				1	74	535	1.46575	-12.0821
0	0	1.0206				1	74	745	2.0411	-12.0821
0	0	1.0221				1	74	953	2.61096	-12.0821
0	0	1.08704				1	74	1133	3.10411	-12.0821
1	0	0.961486				1	75	0	0	-16.3203
1	0	0.942579				1	75	224	0.613699	-16.3203
1	0	0.939518				1	75	532	1.45753	-16.3203
1	0					1	75			-16.3203
1	0	0.942967				1	75	720	1.9726	-16.3203
1	0	0.930777				1	75	902	2.47123	-16.3203
1	0	0.895668				1	75	1086	2.97534	-16.3203
0	0	0.975324				1	76	0	0	11.0335
0	0					1	76			11.0335
0	0	1.02324				1	76	416	1.13973	11.0335
0	0					1	76			11.0335
0	0	0.968602				1	76	785	2.15068	11.0335
0	0	1.01498				1	76	913	2.50137	11.0335
0	0	0.963933				1	76	1105	3.0274	11.0335
1	0	1.0261				1	77	0	0	-4.14237
1	0	1.06835				1	77	205	0.561644	-4.14237
1	0	1.03358				1	77	365	1	-4.14237
1	0	1.05594				1	77	531	1.45479	-4.14237
1	0	1.03522				1	77	743	2.03562	-4.14237
1	0	1.06876				1	77	898	2.46027	-4.14237
1	0	1.07265				1	77	1086	2.97534	-4.14237
1	0	1.01745				1	78	0	0	3.41136
1	0	0.990866				1	78	215	0.589041	3.41136
1	0	0.902905				1	78	366	1.00274	3.41136
1	0	0.877779				1	78	532	1.45753	3.41136
1	0	0.93575				1	78	741	2.03014	3.41136
1	0	0.970833				1	78	898	2.46027	3.41136
1	0	0.95603				1	78	1101	3.01644	3.41136
0	0	1.04839				1	79	0	0	6.96236
0	0	0.986233				1	79	223	0.610959	6.96236
0	0	0.976799				1	79	365	1	6.96236
0	0	0.992257				1	79	553	1.51507	6.96236
0	0	1.01974				1	79	719	1.96986	6.96236
0	0	0.894587				1	79	898	2.46027	6.96236
0	0	0.976953				1	79	1100	3.0137	6.96236
0	0	1.14442				1	80	0	0	-3.00342
0	0	1.15118				1	80	225	0.616438	-3.00342
0	0	1.12649				1	80	371	1.01644	-3.00342
0	0	1.10866				1	80	532	1.45753	-3.00342
0	0	1.13781				1	80	747	2.04658	-3.00342
0	0	1.05203				1	80	904	2.47671	-3.00342
0	0	1.03975				1	80	1087	2.97808	-3.00342
1	0	0.959759				1	81	0	0	1.72485
1	0	0.908599				1	81	221	0.605479	1.72485
1	0	0.920643				1	81	365	1	1.72485
1	0	0.882253				1	81	533	1.46027	1.72485
1	0	0.895066				1	81	719	1.96986	1.72485
1	0	0.861842				1	81	900	2.46575	1.72485
1	0	0.898742				1	81	1090	2.9863	1.72485
0	0	0.925144				1	82	0	0	5.91102
0	0					1	82			5.91102
0	0					1	82			5.91102
0	0					1	82			5.91102
0	0					1	82			5.91102
0	0					1	82			5.91102
0	0					1	82			5.91102
0	0	1.03338				1	83	0	0	-12.5804
0	0	1.11867				1	83	236	0.646575	-12.5804
0	0	1.08118				1	83	384	1.05205	-12.5804
0	0					1	83			-12.5804
0	0	1.03417				1	83	720	1.9726	-12.5804
0	0	1.02054				1	83	896	2.45479	-12.5804
0	0	1.01373				1	83	1197	3.27945	-12.5804
1	1	0.587135	1	0	1	1	84	0	0	5.94935
1	1	0.67908	1	0	1	1	84	208	0.569863	5.94935
1	1	0.633371	1	0	1	1	84	366	1.00274	5.94935
1	1	0.619488	1	0	1	1	84	558	1.52877	5.94935
1	1	0.664439	1	0	1	1	84	740	2.0274	5.94935
1	1	0.622768	1	0	1	1	84	901	2.46849	5.94935
1	1	0.574066	1	0	1	1	84	1093	2.99452	5.94935
0	0	1.08307				1	85	0	0	5.99316
0	0	1.01155				1	85	224	0.613699	5.99316
0	0	1.00537				1	85	413	1.13151	5.99316
0	0					1	85			5.99316
0	0	1.09942				1	85	742	2.03288	5.99316
0	0	1.01014				1	85	924	2.53151	5.99316
0	0	1.06695				1	85	1087	2.97808	5.99316
1	0	1.05781				1	86	0	0	-4.73101
1	0	1.01972				1	86	215	0.589041	-4.73101
1	0	0.985834				1	86	532	1.45753	-4.73101
1	0					1	86			-4.73101
1	0	1.02968				1	86	740	2.0274	-4.73101
1	0	1.0517				1	86	900	2.46575	-4.73101
1	0	0.989441				1	86	1092	2.99178	-4.73101
1	0	1.02249				1	87	0	0	-2.39288
1	0	0.911192				1	87	208	0.569863	-2.39288
1	0	0.966276				1	87	368	1.00822	-2.39288
1	0	0.945674				1	87	560	1.53425	-2.39288
1	0	0.871893				1	87	720	1.9726	-2.39288
1	0	0.977353				1	87	901	2.46849	-2.39288
1	0	0.913179				1	87	1098	3.00822	-2.39288
1	0	1.18351				1	88	0	0	10.1602
1	0	1.2046				1	88	216	0.591781	10.1602
1	0	1.11033				1	88	368	1.00822	10.1602
1	0	1.05611				1	88	532	1.45753	10.1602
1	0	1.10593				1	88	712	1.95068	10.1602
1	0	1.09284				1	88	901	2.46849	10.1602
1	0	1.04531				1	88	1091	2.98904	10.1602
1	0	0.898887				1	89	0	0	7.35934
1	0	0.87349				1	89	209	0.572603	7.35934
1	0	0.877752				1	89	368	1.00822	7.35934
1	0	0.877773				1	89	533	1.46027	7.35934
1	0	0.867995				1	89	720	1.9726	7.35934
1	0	0.853747				1	89	915	2.50685	7.35934
1	0	0.874554				1	89	1091	2.98904	7.35934
0	0	0.928366				1	90	0	0	-19.3046
0	0	0.879144				1	90	314	0.860274	-19.3046
0	0	0.887232				1	90	455	1.24658	-19.3046
0	0	0.934956				1	90	658	1.80274	-19.3046
0	0	0.872721				1	90	791	2.16712	-19.3046
0	0	0.843579				1	90	901	2.46849	-19.3046
0	0	0.896057				1	90	1197	3.27945	-19.3046
0	0	1.04542				1	91	0	0	-16.6133
0	0					1	91			-16.6133
0	0					1	91			-16.6133
0	0					1	91			-16.6133
0	0					1	91			-16.6133
0	0					1	91			-16.6133
0	0					1	91			-16.6133
1	0	0.909562				1	92	0	0	-10.2971
1	0	0.921925				1	92	222	0.608219	-10.2971
1	0	0.956097				1	92	363	0.994521	-10.2971
1	0	0.96584				1	92	549	1.50411	-10.2971
1	0	0.947735				1	92	720	1.9726	-10.2971
1	0	0.941667				1	92	929	2.54521	-10.2971
1	0	0.941813				1	92	1244	3.40822	-10.2971
1	0	1.11431				1	93	0	0	-12.1205
1	0	1.09228				1	93	222	0.608219	-12.1205
1	0	1.09527				1	93	364	0.99726	-12.1205
1	0	1.12606				1	93	532	1.45753	-12.1205
1	0	1.09465				1	93	719	1.96986	-12.1205
1	0	1.01607				1	93	903	2.47397	-12.1205
1	0	1.05715				1	93	1091	2.98904	-12.1205
1	0	1.00234				1	94	0	0	-12.9035
1	0	0.995679				1	94	208	0.569863	-12.9035
1	0	1.01682				1	94	405	1.10959	-12.9035
1	0	1.01655				1	94	532	1.45753	-12.9035
1	0	1.00503				1	94	720	1.9726	-12.9035
1	0	0.995164				1	94	902	2.47123	-12.9035
1	0	1.05419				1	94	1098	3.00822	-12.9035
1	0	0.836147				1	95	0	0	7.17043
1	0	0.878958				1	95	222	0.608219	7.17043
1	0	0.868219				1	95	423	1.1589	7.17043
1	0	0.867364				1	95	532	1.45753	7.17043
1	0	0.836627				1	95	721	1.97534	7.17043
1	0	0.886866				1	95	902	2.47123	7.17043
1	0	1.01292				1	95	1091	2.98904	7.17043
0	0	1.04181				1	96	0	0	-6.22861
0	0	0.989822				1	96	213	0.583562	-6.22861
0	0	0.999827				1	96	388	1.06301	-6.22861
0	0					1	96			-6.22861
0	0	0.978113				1	96	740	2.0274	-6.22861
0	0	0.951405				1	96	916	2.50959	-6.22861
0	0	0.951948				1	96	1161	3.18082	-6.22861
1	0	0.899657				1	97	0	0	-2.59001
1	0	0.857225				1	97	225	0.616438	-2.59001
1	0	0.960988				1	97	394	1.07945	-2.59001
1	0	0.917713				1	97	574	1.5726	-2.59001
1	0	0.887102				1	97	870	2.38356	-2.59001
1	0	0.944065				1	97	973	2.66575	-2.59001
1	0	0.841383				1	97	1281	3.50959	-2.59001
0	0	0.901671				1	98	0	0	-10.8337
0	0	0.829073				1	98	225	0.616438	-10.8337
0	0	0.815115				1	98	385	1.05479	-10.8337
0	0	0.861306				1	98	575	1.57534	-10.8337
0	0	0.844193				1	98	741	2.03014	-10.8337
0	0	0.894007				1	98	917	2.51233	-10.8337
0	0	0.837257				1	98	1088	2.98082	-10.8337
1	0	0.945698				1	99	0	0	-1.86995
1	0	0.874552				1	99	209	0.572603	-1.86995
1	0	0.837448				1	99	365	1	-1.86995
1	0	0.857679				1	99	562	1.53973	-1.86995
1	0	0.811498				1	99	729	1.99726	-1.86995
1	0	0.800075				1	99	899	2.46301	-1.86995
1	0	0.815015				1	99	1095	3	-1.86995
0	0	0.830297				1	100	0	0	-14.9432
0	0					1	100			-14.9432
0	0	0.911234				1	100	665	1.82192	-14.9432
0	0					1	100			-14.9432
0	0	0.808291				1	100	730	2	-14.9432
0	0	0.811871				1	100	923	2.52877	-14.9432
0	0	0.881247				1	100	1116	3.05753	-14.9432
1	0	0.832168				1	101	0	0	-14.3929
1	0	0.860486				1	101	216	0.591781	-14.3929
1	0	0.783534				1	101	601	1.64658	-14.3929
1	0					1	101			-14.3929
1	0	0.806587				1	101	729	1.99726	-14.3929
1	0					1	101			-14.3929
1	0	0.810781				1	101	1278	3.50137	-14.3929
0	0	1.08007				1	102	0	0	-1.56331
0	0	1.0996				1	102	201	0.550685	-1.56331
0	0	1.03871				1	102	390	1.06849	-1.56331
0	0					1	102			-1.56331
0	0	1.0962				1	102	910	2.49315	-1.56331
0	0	1.06691				1	102	1038	2.84384	-1.56331
0	0	1.02306				1	102	1087	2.97808	-1.56331
1	0	0.97315				1	103	0	0	-0.183437
1	0	0.915353				1	103	217	0.594521	-0.183437
1	0	0.973264				1	103	394	1.07945	-0.183437
1	0	0.903196				1	103	532	1.45753	-0.183437
1	0	0.969198				1	103	729	1.99726	-0.183437
1	0	1.01248				1	103	901	2.46849	-0.183437
1	0	0.968749				1	103	1240	3.39726	-0.183437
0	0	1.08255				1	104	0	0	-9.15537
0	0	1.11042				1	104	258	0.706849	-9.15537
0	0	1.08994				1	104	652	1.7863	-9.15537
0	0					1	104			-9.15537
0	0	1.0476				1	104	889	2.43562	-9.15537
0	0					1	104			-9.15537
0	0	1.08777				1	104	1303	3.56986	-9.15537
1	0	1.03741				1	105	0	0	-13.7769
1	0	1.0496				1	105	225	0.616438	-13.7769
1	0	1.03465				1	105	393	1.07671	-13.7769
1	0	0.997906				1	105	538	1.47397	-13.7769
1	0	1.04957				1	105	737	2.01918	-13.7769
1	0	1.07713				1	105	924	2.53151	-13.7769
1	0	1.09886				1	105	1099	3.01096	-13.7769
1	0	1.12157				1	106	0	0	-6.85558
1	0	1.07568				1	106	207	0.567123	-6.85558
1	0	1.10399				1	106	382	1.04658	-6.85558
1	0	1.09947				1	106	538	1.47397	-6.85558
1	0	1.08502				1	106	728	1.99452	-6.85558
1	0	1.0655				1	106	901	2.46849	-6.85558
1	0	1.09254				1	106	1096	3.00274	-6.85558
1	0	1.10498				1	107	0	0	-16.4627
1	0	1.06045				1	107	204	0.558904	-16.4627
1	0	1.09037				1	107	382	1.04658	-16.4627
1	0	1.09068				1	107	531	1.45479	-16.4627
1	0	1.07476				1	107	729	1.99726	-16.4627
1	0	1.07546				1	107	901	2.46849	-16.4627
1	0	1.07093				1	107	1189	3.25753	-16.4627
1	0	1.02811				1	108	0	0	-16.6653
1	0	0.991428				1	108	256	0.70137	-16.6653
1	0	1.0172				1	108	391	1.07123	-16.6653
1	0	1.04317				1	108	530	1.45205	-16.6653
1	0	0.992109				1	108	729	1.99726	-16.6653
1	0	1.03475				1	108	914	2.50411	-16.6653
1	0	1.04615				1	108	1100	3.0137	-16.6653
1	0	0.822341				1	109	0	0	-16.6352
1	0	0.822738				1	109	209	0.572603	-16.6352
1	0	0.805089				1	109	382	1.04658	-16.6352
1	0	0.809433				1	109	582	1.59452	-16.6352
1	0	0.759289				1	109	733	2.00822	-16.6352
1	0	0.765245				1	109	904	2.47671	-16.6352
1	0	0.765169				1	109	1085	2.9726	-16.6352
1	0	1.09085				1	110	0	0	0.498287
1	0	1.06491				1	110	220	0.60274	0.498287
1	0	1.04871				1	110	381	1.04384	0.498287
1	0	1.07415				1	110	531	1.45479	0.498287
1	0	1.02575				1	110	728	1.99452	0.498287
1	0	1.05969				1	110	901	2.46849	0.498287
1	0	1.06347				1	110	1085	2.9726	0.498287
1	0	1.09741				1	111	0	0	-15.4552
1	0	1.06804				1	111	203	0.556164	-15.4552
1	0	1.06686				1	111	382	1.04658	-15.4552
1	0	1.07114				1	111	588	1.61096	-15.4552
1	0	1.0807				1	111	803	2.2	-15.4552
1	0					1	111			-15.4552
1	0	1.06348				1	111	1189	3.25753	-15.4552
0	0	0.926308				1	112	0	0	-7.46612
0	0	0.939877				1	112	259	0.709589	-7.46612
0	0	0.917395				1	112	399	1.09315	-7.46612
0	0	0.921001				1	112	550	1.50685	-7.46612
0	0	0.891709				1	112	728	1.99452	-7.46612
0	0	0.851143				1	112	917	2.51233	-7.46612
0	0	0.885655				1	112	1111	3.04384	-7.46612
0	0	1.10289				1	113	0	0	0.161533
0	0	1.03998				1	113	220	0.60274	0.161533
0	0	1.07173				1	113	382	1.04658	0.161533
0	0	1.09443				1	113	531	1.45479	0.161533
0	0	1.03473				1	113	740	2.0274	0.161533
0	0	1.07332				1	113	902	2.47123	0.161533
0	0	1.09326				1	113	1088	2.98082	0.161533
1	0	1.06912				1	114	0	0	-16.6188
1	0	1.07322				1	114	201	0.550685	-16.6188
1	0	1.05607				1	114	567	1.55342	-16.6188
1	0					1	114			-16.6188
1	0	1.04822				1	114	872	2.38904	-16.6188
1	0	1.10172				1	114	1034	2.83288	-16.6188
1	0	1.08357				1	114	1232	3.37534	-16.6188
1	0	1.09805				1	115	0	0	9.00753
1	0	1.09324				1	115	208	0.569863	9.00753
1	0	1.10461				1	115	382	1.04658	9.00753
1	0	1.10513				1	115	532	1.45753	9.00753
1	0	1.09376				1	115	731	2.00274	9.00753
1	0	1.13956				1	115	902	2.47123	9.00753
1	0	1.17383				1	115	1089	2.98356	9.00753
0	0	1.18246				1	116	0	0	-13.9192
0	0	1.20463				1	116	203	0.556164	-13.9192
0	0	1.18172				1	116	382	1.04658	-13.9192
0	0	1.17306				1	116	552	1.51233	-13.9192
0	0	1.1289				1	116	731	2.00274	-13.9192
0	0	1.15418				1	116	1043	2.85753	-13.9192
0	0	1.1803				1	116	1130	3.09589	-13.9192
1	0	1.00932				1	117	0	0	-13.4784
1	0					1	117			-13.4784
1	0	1.04603				1	117	405	1.10959	-13.4784
1	0	1.08655				1	117	532	1.45753	-13.4784
1	0	1.04664				1	117	873	2.39178	-13.4784
1	0	1.11351				1	117	1027	2.8137	-13.4784
1	0	0.20404				1	117	1125	3.08219	-13.4784
1	0	1.17368				2	118	0	0	1.25941
1	0					2	118			1.25941
1	0	1.2235				2	118	413	1.13151	1.25941
1	0	1.15498				2	118	598	1.63836	1.25941
1	0	1.16199				2	118	882	2.41644	1.25941
1	0	1.16321				2	118	931	2.55068	1.25941
1	0	1.17606				2	118	1197	3.27945	1.25941
0	0	1.02967				2	119	0	0	-0.785763
0	0	1.01429				2	119	226	0.619178	-0.785763
0	0	1.00863				2	119	380	1.0411	-0.785763
0	0	1.02026				2	119	555	1.52055	-0.785763
0	0	1.03786				2	119	816	2.23562	-0.785763
0	0	1.05125				2	119	1047	2.86849	-0.785763
0	0	0.991258				2	119	1156	3.16712	-0.785763
1	0	1.02288				2	120	0	0	-7.41136
1	0	0.992751				2	120	219	0.6	-7.41136
1	0	0.876951				2	120	387	1.06027	-7.41136
1	0					2	120			-7.41136
1	0	1.01229				2	120	899	2.46301	-7.41136
1	0	0.967894				2	120	988	2.70685	-7.41136
1	0	0.983266				2	120	1086	2.97534	-7.41136
0	0	1.14704				2	121	0	0	-9.13895
0	0	1.03728				2	121	241	0.660274	-9.13895
0	0	0.928303				2	121	427	1.16986	-9.13895
0	0	1.0607				2	121	553	1.51507	-9.13895
0	0	1.02773				2	121	738	2.02192	-9.13895
0	0	1.0396				2	121	939	2.5726	-9.13895
0	0	1.08866				2	121	1234	3.38082	-9.13895
1	0	1.0031				2	122	0	0	-10.8802
1	0	0.996243				2	122	253	0.693151	-10.8802
1	0	0.968853				2	122	413	1.13151	-10.8802
1	0	0.991858				2	122	533	1.46027	-10.8802
1	0					2	122			-10.8802
1	0					2	122	896	2.45479	-10.8802
1	0	1.006				2	122	1197	3.27945	-10.8802
1	0	1.1232				2	123	0	0	-8.11499
1	0	1.05465				2	123	218	0.59726	-8.11499
1	0	1.06777				2	123	379	1.03836	-8.11499
1	0	1.05626				2	123	569	1.5589	-8.11499
1	0	1.07845				2	123	735	2.0137	-8.11499
1	0	1.05618				2	123	893	2.44658	-8.11499
1	0	1.10395				2	123	1082	2.96438	-8.11499
0	0	1.1542				2	124	0	0	-5.42642
0	0	1.10488				2	124	210	0.575342	-5.42642
0	0	1.11219				2	124	380	1.0411	-5.42642
0	0	1.09778				2	124	533	1.46027	-5.42642
0	0	1.04482				2	124	729	1.99726	-5.42642
0	0	1.09485				2	124	900	2.46575	-5.42642
0	0	1.11415				2	124	1087	2.97808	-5.42642
1	0	1.08948				2	125	0	0	-11.6824
1	0	1.07989				2	125	206	0.564384	-11.6824
1	0	1.08925				2	125	382	1.04658	-11.6824
1	0	1.0375				2	125	535	1.46575	-11.6824
1	0	0.990524				2	125	732	2.00548	-11.6824
1	0	1.00196				2	125	912	2.49863	-11.6824
1	0	1.03749				2	125	1089	2.98356	-11.6824
1	0	0.964524				2	126	0	0	-9.99316
1	0	1.05617				2	126	221	0.605479	-9.99316
1	0	1.0151				2	126	381	1.04384	-9.99316
1	0	0.96891				2	126	533	1.46027	-9.99316
1	0	0.98436				2	126	738	2.02192	-9.99316
1	0	1.02651				2	126	912	2.49863	-9.99316
1	0	0.968945				2	126	1232	3.37534	-9.99316
0	0	0.976045				2	127	0	0	-10.7543
0	0	0.921301				2	127	218	0.59726	-10.7543
0	0	0.965825				2	127	417	1.14247	-10.7543
0	0	0.965251				2	127	541	1.48219	-10.7543
0	0	1.02608				2	127	730	2	-10.7543
0	0	0.948171				2	127	912	2.49863	-10.7543
0	0	0.948532				2	127	1094	2.99726	-10.7543
1	0	1.09694				2	128	0	0	-16.4381
1	0					2	128			-16.4381
1	0	1.02175				2	128	519	1.42192	-16.4381
1	0					2	128			-16.4381
1	0	1.0318				2	128	730	2	-16.4381
1	0	1.01726				2	128	960	2.63014	-16.4381
1	0	1.03087				2	128	1268	3.47397	-16.4381
1	0	1.01766				2	129	0	0	-13.0924
1	0	0.938363				2	129	217	0.594521	-13.0924
1	0	0.971522				2	129	616	1.68767	-13.0924
1	0					2	129			-13.0924
1	0	0.958277				2	129	778	2.13151	-13.0924
1	0	0.946302				2	129	934	2.5589	-13.0924
1	0	1.00033				2	129	1245	3.41096	-13.0924
1	0	1.0607				2	130	0	0	-13.7495
1	0	1.01975				2	130	224	0.613699	-13.7495
1	0	1.01287				2	130	378	1.03562	-13.7495
1	0	1.04393				2	130	533	1.46027	-13.7495
1	0	0.95622				2	130	736	2.01644	-13.7495
1	0	1.02951				2	130	903	2.47397	-13.7495
1	0	1.06314				2	130	1087	2.97808	-13.7495
1	0	1.02223				2	131	0	0	-12.4901
1	0	0.960061				2	131	218	0.59726	-12.4901
1	0	0.973528				2	131	380	1.0411	-12.4901
1	0	0.944063				2	131	553	1.51507	-12.4901
1	0	0.972923				2	131	744	2.03836	-12.4901
1	0	1.00034				2	131	1038	2.84384	-12.4901
1	0	0.947499				2	131	1107	3.03288	-12.4901
1	0	1.03039				2	132	0	0	-15.1129
1	0	1.0645				2	132	205	0.561644	-15.1129
1	0	1.05445				2	132	380	1.0411	-15.1129
1	0	1.02531				2	132	538	1.47397	-15.1129
1	0	1.03926				2	132	763	2.09041	-15.1129
1	0	1.04563				2	132	903	2.47397	-15.1129
1	0	0.977876				2	132	1113	3.04931	-15.1129
0	0	1.01373				2	133	0	0	-11.165
0	0	0.963523				2	133	223	0.610959	-11.165
0	0	0.957652				2	133	533	1.46027	-11.165
0	0					2	133			-11.165
0	0	0.96149				2	133	763	2.09041	-11.165
0	0	0.99248				2	133	938	2.56986	-11.165
0	0	0.986749				2	133	1287	3.52603	-11.165
1	0	1.06685				2	134	0	0	-3.58385
1	0	0.944435				2	134	218	0.59726	-3.58385
1	0	0.977343				2	134	380	1.0411	-3.58385
1	0	0.897243				2	134	533	1.46027	-3.58385
1	0	0.902928				2	134	735	2.0137	-3.58385
1	0	0.915679				2	134	903	2.47397	-3.58385
1	0	0.911173				2	134	1088	2.98082	-3.58385
1	0	1.11357				2	135	0	0	-9.13073
1	0	1.05919				2	135	218	0.59726	-9.13073
1	0	1.11112				2	135	381	1.04384	-9.13073
1	0	1.06372				2	135	616	1.68767	-9.13073
1	0	1.02927				2	135	763	2.09041	-9.13073
1	0	1.02521				2	135	939	2.5726	-9.13073
1	0	1.01663				2	135	1267	3.47123	-9.13073
1	0	0.937911				2	136	0	0	-19.8056
1	0	0.874096				2	136	204	0.558904	-19.8056
1	0	0.841919				2	136	383	1.04932	-19.8056
1	0	0.834829				2	136	544	1.49041	-19.8056
1	0	0.830416				2	136	734	2.01096	-19.8056
1	0	0.797718				2	136	904	2.47671	-19.8056
1	0	0.825827				2	136	1087	2.97808	-19.8056
0	0	1.01838				2	137	0	0	-8.04654
0	0					2	137			-8.04654
0	0	0.93975				2	137	642	1.7589	-8.04654
0	0					2	137			-8.04654
0	0	0.936726				2	137	950	2.60274	-8.04654
0	0					2	137			-8.04654
0	0	1.01924				2	137	1293	3.54247	-8.04654
0	0	1.14682				2	138	0	0	0.117729
0	0	1.11535				2	138	205	0.561644	0.117729
0	0	1.11683				2	138	383	1.04932	0.117729
0	0	1.09849				2	138	533	1.46027	0.117729
0	0	1.04922				2	138	734	2.01096	0.117729
0	0	1.00091				2	138	905	2.47945	0.117729
0	0	1.11124				2	138	1092	2.99178	0.117729
0	0	1.167				2	139	0	0	-0.640656
0	0	1.10479				2	139	218	0.59726	-0.640656
0	0	1.08731				2	139	380	1.0411	-0.640656
0	0	1.11144				2	139	533	1.46027	-0.640656
0	0	1.08755				2	139	735	2.0137	-0.640656
0	0	1.01786				2	139	919	2.51781	-0.640656
0	0	1.11026				2	139	1090	2.9863	-0.640656
0	0	1.11868				2	140	0	0	8.2026
0	0					2	140			8.2026
0	0	1.11395				2	140	385	1.05479	8.2026
0	0	1.06623				2	140	533	1.46027	8.2026
0	0	1.07817				2	140	859	2.35342	8.2026
0	0	1.08059				2	140	1056	2.89315	8.2026
0	0	1.15475				2	140	1307	3.58082	8.2026
0	0	1.15704				2	141	0	0	-0.884327
0	0	1.13696				2	141	218	0.59726	-0.884327
0	0	1.07132				2	141	513	1.40548	-0.884327
0	0					2	141			-0.884327
0	0	1.01458				2	141	735	2.0137	-0.884327
0	0	0.969375				2	141	923	2.52877	-0.884327
0	0	0.829574				2	141	1223	3.35068	-0.884327
0	0	1.03545				2	142	0	0	-8.31485
0	0					2	142			-8.31485
0	0	1.00418				2	142	378	1.03562	-8.31485
0	0	0.936234				2	142	534	1.46301	-8.31485
0	0	0.902344				2	142	783	2.14521	-8.31485
0	0	0.934337				2	142	903	2.47397	-8.31485
0	0	0.96946				2	142	1129	3.09315	-8.31485
1	0	1.1578				2	143	0	0	-16.0739
1	0					2	143			-16.0739
1	0	1.1564				2	143	394	1.07945	-16.0739
1	0	1.10267				2	143	594	1.6274	-16.0739
1	0	1.07069				2	143	736	2.01644	-16.0739
1	0	1.12171				2	143	903	2.47397	-16.0739
1	0	1.07905				2	143	1090	2.9863	-16.0739
0	0	1.07103				2	144	0	0	-14.5599
0	0	1.08977				2	144	207	0.567123	-14.5599
0	0	1.07241				2	144	385	1.05479	-14.5599
0	0	1.05904				2	144	533	1.46027	-14.5599
0	0	1.08				2	144	749	2.05205	-14.5599
0	0	1.07711				2	144	902	2.47123	-14.5599
0	0	1.09844				2	144	1112	3.04658	-14.5599
1	0	1.00266				2	145	0	0	-11.0582
1	0	0.973076				2	145	238	0.652055	-11.0582
1	0	0.913438				2	145	642	1.7589	-11.0582
1	0					2	145			-11.0582
1	0					2	145			-11.0582
1	0					2	145			-11.0582
1	0					2	145			-11.0582
1	0	1.11201				2	146	0	0	-9.09788
1	0					2	146			-9.09788
1	0	1.07011				2	146	431	1.18082	-9.09788
1	0	1.09656				2	146	620	1.69863	-9.09788
1	0	1.05797				2	146	881	2.4137	-9.09788
1	0	1.01381				2	146	1090	2.9863	-9.09788
1	0	1.06925				2	146	1287	3.52603	-9.09788
1	0	1.21018				2	147	0	0	-15.1951
1	0					2	147			-15.1951
1	0	1.11689				2	147	385	1.05479	-15.1951
1	0					2	147			-15.1951
1	0	1.14743				2	147	739	2.02466	-15.1951
1	0	1.12911				2	147	903	2.47397	-15.1951
1	0	1.11973				2	147	1153	3.1589	-15.1951
0	0	0.904565				2	148	0	0	-9.53867
0	0					2	148			-9.53867
0	0	0.846404				2	148	396	1.08493	-9.53867
0	0	0.758405				2	148	608	1.66575	-9.53867
0	0	0.770765				2	148	833	2.28219	-9.53867
0	0	0.790515				2	148	1036	2.83836	-9.53867
0	0	0.725334				2	148	1268	3.47397	-9.53867
0	0	1.14054				2	149	0	0	-0.366871
0	0	1.16593				2	149	211	0.578082	-0.366871
0	0	1.10892				2	149	385	1.05479	-0.366871
0	0	1.12863				2	149	533	1.46027	-0.366871
0	0	1.10975				2	149	740	2.0274	-0.366871
0	0	1.09137				2	149	903	2.47397	-0.366871
0	0	1.17831				2	149	1090	2.9863	-0.366871
1	0	1.02329				2	150	0	0	-15.7563
1	0	1.0313				2	150	208	0.569863	-15.7563
1	0	1.04105				2	150	379	1.03836	-15.7563
1	0	1.06244				2	150	550	1.50685	-15.7563
1	0	1.01657				2	150	810	2.21918	-15.7563
1	0	0.986314				2	150	929	2.54521	-15.7563
1	0	0.980238				2	150	1355	3.71233	-15.7563
0	0	1.13431				2	151	0	0	-8.16701
0	0	1.17562				2	151	214	0.586301	-8.16701
0	0	1.24468				2	151	393	1.07671	-8.16701
0	0	1.16382				2	151	540	1.47945	-8.16701
0	0	1.12782				2	151	740	2.0274	-8.16701
0	0	1.08288				2	151	910	2.49315	-8.16701
0	0	1.17279				2	151	1090	2.9863	-8.16701
0	0	1.16934				2	152	0	0	0.454483
0	0					2	152			0.454483
0	0	1.16593				2	152	645	1.76712	0.454483
0	0					2	152			0.454483
0	0					2	152			0.454483
0	0					2	152			0.454483
0	0	1.15681				2	152	1069	2.92877	0.454483
0	0	1.05262				2	153	0	0	-16.167
0	0					2	153			-16.167
0	0					2	153			-16.167
0	0					2	153			-16.167
0	0					2	153			-16.167
0	0					2	153			-16.167
0	0					2	153			-16.167
0	0	1.10759				2	154	0	0	-10.2204
0	0	1.04825				2	154	221	0.605479	-10.2204
0	0	1.04895				2	154	386	1.05753	-10.2204
0	0	1.07226				2	154	540	1.47945	-10.2204
0	0	1.04651				2	154	740	2.0274	-10.2204
0	0	1.01771				2	154	911	2.49589	-10.2204
0	0	1.05289				2	154	1092	2.99178	-10.2204
0	0	1.09014				2	155	0	0	-11.7509
0	0	1.12337				2	155	238	0.652055	-11.7509
0	0	1.17989				2	155	386	1.05753	-11.7509
0	0	1.12231				2	155	540	1.47945	-11.7509
0	0	1.10479				2	155	740	2.0274	-11.7509
0	0	1.14756				2	155	908	2.48767	-11.7509
0	0	1.10169				2	155	1092	2.99178	-11.7509
1	0	0.939298				2	156	0	0	-3.77276
1	0	0.973641				2	156	206	0.564384	-3.77276
1	0	0.915877				2	156	385	1.05479	-3.77276
1	0	0.951213				2	156	606	1.66027	-3.77276
1	0	0.902381				2	156	742	2.03288	-3.77276
1	0	0.868033				2	156	903	2.47397	-3.77276
1	0	0.97313				2	156	1091	2.98904	-3.77276
1	0	0.936748				2	157	0	0	-3.16496
1	0	0.961389				2	157	216	0.591781	-3.16496
1	0	0.935908				2	157	385	1.05479	-3.16496
1	0	0.945012				2	157	544	1.49041	-3.16496
1	0	0.95279				2	157	739	2.02466	-3.16496
1	0	0.968387				2	157	901	2.46849	-3.16496
1	0	0.974109				2	157	1090	2.9863	-3.16496
0	0	1.25643				2	158	0	0	-14.9131
0	0	1.17949				2	158	214	0.586301	-14.9131
0	0	1.21624				2	158	399	1.09315	-14.9131
0	0	1.21702				2	158	542	1.48493	-14.9131
0	0	1.15129				2	158	739	2.02466	-14.9131
0	0	1.18487				2	158	903	2.47397	-14.9131
0	0	1.2267				2	158	1092	2.99178	-14.9131
1	0	1.03868				2	159	0	0	-17.2567
1	0	0.961096				2	159	221	0.605479	-17.2567
1	0	1.00245				2	159	390	1.06849	-17.2567
1	0	0.95391				2	159	607	1.66301	-17.2567
1	0	0.896482				2	159	759	2.07945	-17.2567
1	0	0.951676				2	159	907	2.48493	-17.2567
1	0	0.943272				2	159	1103	3.02192	-17.2567
0	0	1.13027				2	160	0	0	-18.9322
0	0	1.11718				2	160	244	0.668493	-18.9322
0	0	1.01767				2	160	397	1.08767	-18.9322
0	0	1.15396				2	160	544	1.49041	-18.9322
0	0	1.07244				2	160	790	2.16438	-18.9322
0	0	1.08207				2	160	916	2.50959	-18.9322
0	0	1.0294				2	160	1091	2.98904	-18.9322
0	0	1.07693				2	161	0	0	-10.768
0	0	0.98935				2	161	236	0.646575	-10.768
0	0	1.06704				2	161	398	1.09041	-10.768
0	0	1.05974				2	161	557	1.52603	-10.768
0	0	1.03953				2	161	745	2.0411	-10.768
0	0	1.04862				2	161	917	2.51233	-10.768
0	0	1.06356				2	161	1286	3.52329	-10.768
0	0	1.13945				2	162	0	0	-9.65092
0	0	1.12498				2	162	213	0.583562	-9.65092
0	0	1.14				2	162	397	1.08767	-9.65092
0	0					2	162			-9.65092
0	0	1.09047				2	162	760	2.08219	-9.65092
0	0	1.13628				2	162	920	2.52055	-9.65092
0	0	1.09035				2	162	1279	3.50411	-9.65092
1	0	1.1244				2	163	0	0	-8.65435
1	0	1.05713				2	163	206	0.564384	-8.65435
1	0	1.04717				2	163	446	1.22192	-8.65435
1	0	1.00873				2	163	543	1.48767	-8.65435
1	0	1.06763				2	163	740	2.0274	-8.65435
1	0	1.10577				2	163	903	2.47397	-8.65435
1	0	1.10259				2	163	1270	3.47945	-8.65435
0	0	1.0327				2	164	0	0	-14.308
0	0					2	164			-14.308
0	0	0.992264				2	164	510	1.39726	-14.308
0	0					2	164			-14.308
0	0	0.954003				2	164	979	2.68219	-14.308
0	0					2	164			-14.308
0	0	0.94442				2	164	1125	3.08219	-14.308
0	0	1.09873				2	165	0	0	-5.51403
0	0					2	165			-5.51403
0	0	1.07359				2	165	390	1.06849	-5.51403
0	0	1.07032				2	165	543	1.48767	-5.51403
0	0	1.0578				2	165	768	2.10411	-5.51403
0	0	1.05789				2	165	906	2.48219	-5.51403
0	0	1.08299				2	165	1091	2.98904	-5.51403
0	0	1.08679				2	166	0	0	-4.11225
0	0	1.0415				2	166	251	0.687671	-4.11225
0	0	1.00839				2	166	355	0.972603	-4.11225
0	0	0.933718				2	166	543	1.48767	-4.11225
0	0	1.04349				2	166	740	2.0274	-4.11225
0	0	0.956419				2	166	909	2.49041	-4.11225
0	0	1.02316				2	166	1091	2.98904	-4.11225
1	0	0.918947				2	167	0	0	-7.01163
1	0	0.887878				2	167	214	0.586301	-7.01163
1	0	0.83816				2	167	395	1.08219	-7.01163
1	0	0.868069				2	167	559	1.53151	-7.01163
1	0	0.836389				2	167	741	2.03014	-7.01163
1	0	0.876567				2	167	936	2.56438	-7.01163
1	0	0.879188				2	167	1126	3.08493	-7.01163
1	0	1.20804				2	168	0	0	1.33333
1	0	1.15327				2	168	221	0.605479	1.33333
1	0	1.13113				2	168	390	1.06849	1.33333
1	0	1.09975				2	168	544	1.49041	1.33333
1	0	1.14294				2	168	740	2.0274	1.33333
1	0	1.13131				2	168	910	2.49315	1.33333
1	0	1.20239				2	168	1103	3.02192	1.33333
1	0	0.950883				2	169	0	0	-10.3765
1	0	0.964649				2	169	213	0.583562	-10.3765
1	0	0.914063				2	169	390	1.06849	-10.3765
1	0	0.855229				2	169	551	1.50959	-10.3765
1	0	0.877982				2	169	734	2.01096	-10.3765
1	0	0.960604				2	169	920	2.52055	-10.3765
1	0	0.889444				2	169	1103	3.02192	-10.3765
0	0	0.963764				2	170	0	0	-17.8645
0	0	0.946512				2	170	216	0.591781	-17.8645
0	0	0.952269				2	170	409	1.12055	-17.8645
0	0	0.930015				2	170	550	1.50685	-17.8645
0	0	0.913367				2	170	740	2.0274	-17.8645
0	0	0.961004				2	170	907	2.48493	-17.8645
0	0	0.927405				2	170	1118	3.06301	-17.8645
1	0	0.907505				2	171	0	0	-13.9986
1	0					2	171			-13.9986
1	0	0.887296				2	171	390	1.06849	-13.9986
1	0	0.912279				2	171	598	1.63836	-13.9986
1	0	0.838569				2	171	760	2.08219	-13.9986
1	0	0.87665				2	171	907	2.48493	-13.9986
1	0	0.79445				2	171	1104	3.02466	-13.9986
0	0	0.994684				2	172	0	0	-9.62628
0	0	0.907584				2	172	272	0.745205	-9.62628
0	0	0.925789				2	172	455	1.24658	-9.62628
0	0	0.884524				2	172	546	1.49589	-9.62628
0	0	0.887684				2	172	760	2.08219	-9.62628
0	0	0.931426				2	172	907	2.48493	-9.62628
0	0	0.925594				2	172	1104	3.02466	-9.62628
1	0	1.13044				2	173	0	0	-3.02806
1	0	1.14279				2	173	215	0.589041	-3.02806
1	0	1.10886				2	173	390	1.06849	-3.02806
1	0	1.11767				2	173	563	1.54247	-3.02806
1	0	1.0978				2	173	742	2.03288	-3.02806
1	0	1.07223				2	173	908	2.48767	-3.02806
1	0	1.11566				2	173	1105	3.0274	-3.02806
0	0	0.982431				2	174	0	0	-3.27173
0	0	0.991952				2	174	220	0.60274	-3.27173
0	0	0.982315				2	174	510	1.39726	-3.27173
0	0	0.919181				2	174	545	1.49315	-3.27173
0	0	0.964599				2	174	748	2.04931	-3.27173
0	0	0.953487				2	174	907	2.48493	-3.27173
0	0	0.983732				2	174	1243	3.40548	-3.27173
1	0	1.032				2	175	0	0	-11.9069
1	0	1.07871				2	175	214	0.586301	-11.9069
1	0	0.981913				2	175	515	1.41096	-11.9069
1	0					2	175			-11.9069
1	0	1.01113				2	175	818	2.2411	-11.9069
1	0					2	175			-11.9069
1	0	1.00866				2	175	1384	3.79178	-11.9069
1	1	0.304123	2	0	0	2	176	0	0	8.86243
1	1	0.293248	2	0	0	2	176	208	0.569863	8.86243
1	1	0.309633	2	0	0	2	176	377	1.03288	8.86243
1	1	0.282983	2	0	0	2	176	533	1.46027	8.86243
1	1	0.315881	2	0	0	2	176	739	2.02466	8.86243
1	1	0.301726	2	0	0	2	176	901	2.46849	8.86243
1	1	0.246091	2	0	0	2	176	1121	3.07123	8.86243
1	1	0.307606	2	0	1	2	177	0	0	0.602325
1	1	0.320942	2	0	1	2	177	597	1.63562	0.602325
1	1	0.358483	2	0	1	2	177	379	1.03836	0.602325
1	1	0.316533	2	0	1	2	177	553	1.51507	0.602325
1	1	0.210256	2	0	1	2	177	734	2.01096	0.602325
1	1	0.223563	2	0	1	2	177	897	2.45753	0.602325
1	1	0.26258	2	0	1	2	177	1093	2.99452	0.602325
0	1	0.249131	3	1	0	2	178	0	0	0.156059
0	1	0.266176	3	1	0	2	178	203	0.556164	0.156059
0	1	0.273221	3	1	0	2	178	379	1.03836	0.156059
0	1	0.203823	3	1	0	2	178	533	1.46027	0.156059
0	1	0.217996	3	1	0	2	178	749	2.05205	0.156059
0	1	0.191036	3	1	0	2	178	897	2.45753	0.156059
0	1	0.201972	3	1	0	2	178	1093	2.99452	0.156059
1	1	0.308376	2	1	0	2	179	0	0	14.4778
1	1	0.309814	2	1	0	2	179	210	0.575342	14.4778
1	1	0.327011	2	1	0	2	179	379	1.03836	14.4778
1	1	0.289533	2	1	0	2	179	533	1.46027	14.4778
1	1	0.281147	2	1	0	2	179	734	2.01096	14.4778
1	1	0.246502	2	1	0	2	179	897	2.45753	14.4778
1	1	0.305262	2	1	0	2	179	1094	2.99726	14.4778
1	1	0.318199	2	1	0	2	180	0	0	8.6872
1	1	0.304243	2	1	0	2	180	228	0.624658	8.6872
1	1	0.313804	2	1	0	2	180	381	1.04384	8.6872
1	1	0.276688	2	1	0	2	180	532	1.45753	8.6872
1	1	0.244859	2	1	0	2	180	740	2.0274	8.6872
1	1	0.242562	2	1	0	2	180	899	2.46301	8.6872
1	1	0.219096	2	1	0	2	180	1117	3.06027	8.6872
0	1	0.290249	3	1	0	2	181	0	0	6.23135
0	1	0.283805	3	1	0	2	181	213	0.583562	6.23135
0	1	0.246234	3	1	0	2	181	369	1.01096	6.23135
0	1	0.198293	3	1	0	2	181	598	1.63836	6.23135
0	1	0.174188	3	1	0	2	181	733	2.00822	6.23135
0	1	0.216707	3	1	0	2	181	899	2.46301	6.23135
0	1	0.215305	3	1	0	2	181	1105	3.0274	6.23135
0	1	0.421839	2	0	0	2	182	0	0	1.58248
0	1	0.485126	2	0	0	2	182	198	0.542466	1.58248
0	1	0.44617	2	0	0	2	182	364	0.99726	1.58248
0	1	0.48219	2	0	0	2	182	529	1.44932	1.58248
0	1	0.55633	2	0	0	2	182	758	2.07671	1.58248
0	1	0.481882	2	0	0	2	182	897	2.45753	1.58248
0	1	0.505878	2	0	0	2	182	1166	3.19452	1.58248
1	1	0.604068	1	0	1	2	183	0	0	10.809
1	1	0.651316	1	0	1	2	183	211	0.578082	10.809
1	1	0.686571	1	0	1	2	183	378	1.03562	10.809
1	1		1	0	1	2	183	529	1.44932	10.809
1	1		1	0	1	2	183			10.809
1	1		1	0	1	2	183			10.809
1	1		1	0	1	2	183			10.809
1	1	0.502879	1	0	0	2	184	0	0	-3.38672
1	1	0.507668	1	0	0	2	184	205	0.561644	-3.38672
1	1	0.503195	1	0	0	2	184	364	0.99726	-3.38672
1	1	0.47098	1	0	0	2	184	529	1.44932	-3.38672
1	1	0.478163	1	0	0	2	184	735	2.0137	-3.38672
1	1	0.442368	1	0	0	2	184	897	2.45753	-3.38672
1	1	0.458517	1	0	0	2	184	1092	2.99178	-3.38672
1	1	0.269552	3	0	0	2	185	0	0	11.9754
1	1	0.288544	3	0	0	2	185	205	0.561644	11.9754
1	1	0.250059	3	0	0	2	185	416	1.13973	11.9754
1	1	0.232508	3	0	0	2	185	524	1.43562	11.9754
1	1	0.254195	3	0	0	2	185	787	2.15616	11.9754
1	1	0.22142	3	0	0	2	185	897	2.45753	11.9754
1	1	0.240786	3	0	0	2	185	1164	3.18904	11.9754
1	1	0.464635	2	0	1	2	186	0	0	12.4162
1	1	0.444364	2	0	1	2	186	204	0.558904	12.4162
1	1	0.373059	2	0	1	2	186	443	1.2137	12.4162
1	1		2	0	1	2	186			12.4162
1	1	0.369229	2	0	1	2	186	766	2.09863	12.4162
1	1	0.310757	2	0	1	2	186	888	2.43288	12.4162
1	1	0.25738	2	0	1	2	186	1289	3.53151	12.4162
0	1	0.493865	2	0	1	2	187	0	0	2.91581
0	1	0.456861	2	0	1	2	187	198	0.542466	2.91581
0	1	0.428658	2	0	1	2	187	363	0.994521	2.91581
0	1	0.382352	2	0	1	2	187	568	1.55616	2.91581
0	1	0.298893	2	0	1	2	187	769	2.10685	2.91581
0	1	0.292058	2	0	1	2	187	897	2.45753	2.91581
0	1	0.305629	2	0	1	2	187	1100	3.0137	2.91581
0	1	0.470096	2	0	0	2	188	0	0	6.29432
0	1	0.441405	2	0	0	2	188	258	0.706849	6.29432
0	1	0.521424	2	0	0	2	188	401	1.09863	6.29432
0	1	0.5652	2	0	0	2	188	547	1.49863	6.29432
0	1	0.490554	2	0	0	2	188	735	2.0137	6.29432
0	1		2	0	0	2	188			6.29432
0	1	0.59673	2	0	0	2	188	1176	3.22192	6.29432
0	1	0.523387	1	0	0	2	189	0	0	1.13895
0	1	0.503795	1	0	0	2	189	215	0.589041	1.13895
0	1	0.497535	1	0	0	2	189	364	0.99726	1.13895
0	1	0.446431	1	0	0	2	189	538	1.47397	1.13895
0	1	0.432935	1	0	0	2	189	733	2.00822	1.13895
0	1	0.434817	1	0	0	2	189	897	2.45753	1.13895
0	1	0.479413	1	0	0	2	189	1091	2.98904	1.13895
0	1	0.626778	1	1	1	2	190	0	0	8.30116
0	1	0.748093	1	1	1	2	190	197	0.539726	8.30116
0	1	0.608419	1	1	1	2	190	376	1.03014	8.30116
0	1	0.653685	1	1	1	2	190	548	1.50137	8.30116
0	1	0.727209	1	1	1	2	190	754	2.06575	8.30116
0	1	0.773552	1	1	1	2	190	896	2.45479	8.30116
0	1	0.657869	1	1	1	2	190	1146	3.13973	8.30116
1	1	0.358853	2	0	0	2	191	0	0	-2.05613
1	1	0.331826	2	0	0	2	191	203	0.556164	-2.05613
1	1	0.211518	2	0	0	2	191	361	0.989041	-2.05613
1	1	0.273705	2	0	0	2	191	543	1.48767	-2.05613
1	1	0.244887	2	0	0	2	191	729	1.99726	-2.05613
1	1	0.231858	2	0	0	2	191	999	2.73699	-2.05613
1	1	0.202423	2	0	0	2	191	1090	2.9863	-2.05613
0	1	0.447851	2	0	1	2	192	0	0	3.27995
0	1		2	0	1	2	192			3.27995
0	1	0.370259	2	0	1	2	192	363	0.994521	3.27995
0	1	0.537531	2	0	1	2	192	538	1.47397	3.27995
0	1	0.461793	2	0	1	2	192	749	2.05205	3.27995
0	1	0.513979	2	0	1	2	192	900	2.46575	3.27995
0	1	0.592493	2	0	1	2	192	1090	2.9863	3.27995
1	1	0.284609	3	0	1	2	193	0	0	-0.821354
1	1	0.317006	3	0	1	2	193	196	0.536986	-0.821354
1	1	0.381737	3	0	1	2	193	375	1.0274	-0.821354
1	1	0.230708	3	0	1	2	193	550	1.50685	-0.821354
1	1	0.33941	3	0	1	2	193	729	1.99726	-0.821354
1	1	0.30426	3	0	1	2	193	1015	2.78082	-0.821354
1	1	0.337329	3	0	1	2	193	1271	3.48219	-0.821354
0	1	0.349145	2	0	0	2	194	0	0	0.769337
0	1	0.347069	2	0	0	2	194	196	0.536986	0.769337
0	1	0.43184	2	0	0	2	194	375	1.0274	0.769337
0	1	0.397281	2	0	0	2	194	532	1.45753	0.769337
0	1	0.422689	2	0	0	2	194	726	1.98904	0.769337
0	1	0.39182	2	0	0	2	194	900	2.46575	0.769337
0	1	0.37341	2	0	0	2	194	1105	3.0274	0.769337
1	1	0.381467	2	0	0	2	195	0	0	2.0835
1	1	0.356914	2	0	0	2	195	203	0.556164	2.0835
1	1	0.40112	2	0	0	2	195	370	1.0137	2.0835
1	1	0.324809	2	0	0	2	195	532	1.45753	2.0835
1	1	0.3373	2	0	0	2	195	732	2.00548	2.0835
1	1	0.317858	2	0	0	2	195	900	2.46575	2.0835
1	1	0.310293	2	0	0	2	195	1099	3.01096	2.0835
1	1	0.451754	2	0	1	2	196	0	0	4.03833
1	1	0.483254	2	0	1	2	196	206	0.564384	4.03833
1	1	0.442494	2	0	1	2	196	374	1.02466	4.03833
1	1	0.434135	2	0	1	2	196	523	1.43288	4.03833
1	1		2	0	1	2	196			4.03833
1	1		2	0	1	2	196			4.03833
1	1		2	0	1	2	196			4.03833
1	1	0.358702	2	0	1	2	197	0	0	5.53593
1	1	0.334368	2	0	1	2	197	202	0.553425	5.53593
1	1	0.296618	2	0	1	2	197	382	1.04658	5.53593
1	1	0.271458	2	0	1	2	197	531	1.45479	5.53593
1	1	0.309756	2	0	1	2	197	732	2.00548	5.53593
1	1	0.336839	2	0	1	2	197	900	2.46575	5.53593
1	1	0.289508	2	0	1	2	197	1092	2.99178	5.53593
1	1	0.479179	2	0	1	2	198	0	0	14.5325
1	1	0.507227	2	0	1	2	198	206	0.564384	14.5325
1	1	0.470712	2	0	1	2	198	364	0.99726	14.5325
1	1	0.381114	2	0	1	2	198	532	1.45753	14.5325
1	1	0.373547	2	0	1	2	198	732	2.00548	14.5325
1	1	0.364024	2	0	1	2	198	900	2.46575	14.5325
1	1	0.369908	2	0	1	2	198	1127	3.08767	14.5325
1	1	0.265649	3	0	1	2	199	0	0	14.0123
1	1		3	0	1	2	199			14.0123
1	1	0.303323	3	0	1	2	199	374	1.02466	14.0123
1	1	0.363254	3	0	1	2	199	532	1.45753	14.0123
1	1	0.296876	3	0	1	2	199	759	2.07945	14.0123
1	1	0.269862	3	0	1	2	199	901	2.46849	14.0123
1	1	0.313865	3	0	1	2	199	1092	2.99178	14.0123
0	1	0.33408	2	1	0	2	200	0	0	-4.96646
0	1	0.37523	2	1	0	2	200	207	0.567123	-4.96646
0	1	0.378109	2	1	0	2	200	362	0.991781	-4.96646
0	1	0.379786	2	1	0	2	200	532	1.45753	-4.96646
0	1	0.37665	2	1	0	2	200	732	2.00548	-4.96646
0	1	0.397321	2	1	0	2	200	927	2.53973	-4.96646
0	1	0.421672	2	1	0	2	200	1095	3	-4.96646
0	1	0.352967	2	1	1	2	201	0	0	-0.377823
0	1	0.252603	2	1	1	2	201	231	0.632877	-0.377823
0	1	0.243312	2	1	1	2	201	376	1.03014	-0.377823
0	1	0.30489	2	1	1	2	201	581	1.59178	-0.377823
0	1	0.279561	2	1	1	2	201	740	2.0274	-0.377823
0	1	0.310784	2	1	1	2	201	1013	2.77534	-0.377823
0	1	0.278672	2	1	1	2	201	1097	3.00548	-0.377823
1	1	0.536159	1	0	0	2	202	0	0	11.2197
1	1	0.538488	1	0	0	2	202	218	0.59726	11.2197
1	1	0.515533	1	0	0	2	202	372	1.01918	11.2197
1	1	0.511751	1	0	0	2	202	567	1.55342	11.2197
1	1	0.53245	1	0	0	2	202	729	1.99726	11.2197
1	1	0.467474	1	0	0	2	202	897	2.45753	11.2197
1	1	0.471336	1	0	0	2	202	1113	3.04931	11.2197
1	1	0.390911	2	0	0	3	203	0	0	-4.04107
1	1	0.426701	2	0	0	3	203	183	0.50137	-4.04107
1	1	0.425743	2	0	0	3	203	390	1.06849	-4.04107
1	1	0.432722	2	0	0	3	203	537	1.47123	-4.04107
1	1	0.407789	2	0	0	3	203	770	2.10959	-4.04107
1	1	0.408745	2	0	0	3	203	888	2.43288	-4.04107
1	1	0.429788	2	0	0	3	203	1082	2.96438	-4.04107
1	1	0.378732	2	0	1	2	204	0	0	-9.85079
1	1	0.481112	2	0	1	2	204	204	0.558904	-9.85079
1	1	0.448473	2	0	1	2	204	419	1.14795	-9.85079
1	1		2	0	1	2	204			-9.85079
1	1	0.372669	2	0	1	2	204	728	1.99452	-9.85079
1	1	0.531708	2	0	1	2	204	897	2.45753	-9.85079
1	1	0.451752	2	0	1	2	204	1098	3.00822	-9.85079
0	1	0.518887	1	0	0	2	205	0	0	-5.86721
0	1	0.358344	1	0	0	2	205	301	0.824658	-5.86721
0	1	0.393176	1	0	0	2	205	387	1.06027	-5.86721
0	1	0.406725	1	0	0	2	205	616	1.68767	-5.86721
0	1	0.366753	1	0	0	2	205	728	1.99452	-5.86721
0	1	0.436049	1	0	0	2	205	897	2.45753	-5.86721
0	1	0.453571	1	0	0	2	205	1105	3.0274	-5.86721
0	1	0.356009	2	0	0	2	206	0	0	9.06776
0	1	0.367015	2	0	0	2	206	196	0.536986	9.06776
0	1	0.364514	2	0	0	2	206	366	1.00274	9.06776
0	1	0.353336	2	0	0	2	206	562	1.53973	9.06776
0	1	0.339919	2	0	0	2	206	748	2.04931	9.06776
0	1	0.300551	2	0	0	2	206	897	2.45753	9.06776
0	1		2	0	0	2	206			9.06776
0	1	0.456227	2	0	1	2	207	0	0	14.475
0	1		2	0	1	2	207			14.475
0	1		2	0	1	2	207			14.475
0	1		2	0	1	2	207			14.475
0	1		2	0	1	2	207			14.475
0	1		2	0	1	2	207			14.475
0	1		2	0	1	2	207			14.475
0	1	0.310701	2	0	0	2	208	0	0	10.0534
0	1	0.300033	2	0	0	2	208	202	0.553425	10.0534
0	1	0.327827	2	0	0	2	208	461	1.26301	10.0534
0	1	0.324382	2	0	0	2	208	545	1.49315	10.0534
0	1	0.313669	2	0	0	2	208	755	2.06849	10.0534
0	1	0.258209	2	0	0	2	208	904	2.47671	10.0534
0	1	0.300499	2	0	0	2	208	1226	3.3589	10.0534
1	1	0.388343	2	0	0	2	209	0	0	9.80424
1	1		2	0	0	2	209			9.80424
1	1		2	0	0	2	209			9.80424
1	1		2	0	0	2	209			9.80424
1	1		2	0	0	2	209			9.80424
1	1		2	0	0	2	209			9.80424
1	1		2	0	0	2	209			9.80424
1	1	0.402918	2	0	0	2	210	0	0	8.731
1	1	0.498065	2	0	0	2	210	210	0.575342	8.731
1	1	0.50768	2	0	0	2	210	415	1.13699	8.731
1	1	0.442922	2	0	0	2	210	567	1.55342	8.731
1	1	0.338827	2	0	0	2	210	763	2.09041	8.731
1	1	0.349681	2	0	0	2	210	936	2.56438	8.731
1	1	0.281242	2	0	0	2	210	1265	3.46575	8.731
0	1	0.368722	2	0	1	2	211	0	0	11.4689
0	1	0.47113	2	0	1	2	211	201	0.550685	11.4689
0	1	0.384149	2	0	1	2	211	373	1.02192	11.4689
0	1	0.43048	2	0	1	2	211	548	1.50137	11.4689
0	1	0.421646	2	0	1	2	211	743	2.03562	11.4689
0	1	0.473214	2	0	1	2	211	936	2.56438	11.4689
0	1	0.510084	2	0	1	2	211	1092	2.99178	11.4689
1	1	0.34987	2	0	0	2	212	0	0	7.42231
1	1	0.257995	2	0	0	2	212	216	0.591781	7.42231
1	1	0.268345	2	0	0	2	212	365	1	7.42231
1	1	0.255301	2	0	0	2	212	553	1.51507	7.42231
1	1	0.225227	2	0	0	2	212	732	2.00548	7.42231
1	1	0.234398	2	0	0	2	212	890	2.43836	7.42231
1	1	0.212679	2	0	0	2	212	1099	3.01096	7.42231
1	1	0.453531	2	0	0	2	213	0	0	14.5407
1	1	0.42117	2	0	0	2	213	200	0.547945	14.5407
1	1	0.40632	2	0	0	2	213	414	1.13425	14.5407
1	1	0.416999	2	0	0	2	213	530	1.45205	14.5407
1	1	0.419272	2	0	0	2	213	732	2.00548	14.5407
1	1	0.407894	2	0	0	2	213	897	2.45753	14.5407
1	1	0.406815	2	0	0	2	213	1099	3.01096	14.5407
1	1	0.517182	1	0	0	2	214	0	0	3.09651
1	1	0.424083	1	0	0	2	214	196	0.536986	3.09651
1	1	0.407571	1	0	0	2	214	370	1.0137	3.09651
1	1	0.415231	1	0	0	2	214	530	1.45205	3.09651
1	1	0.407679	1	0	0	2	214	735	2.0137	3.09651
1	1	0.453492	1	0	0	2	214	928	2.54247	3.09651
1	1	0.388558	1	0	0	2	214	1099	3.01096	3.09651
1	1	0.44519	2	0	1	2	215	0	0	7.21971
1	1	0.369837	2	0	1	2	215	202	0.553425	7.21971
1	1	0.382585	2	0	1	2	215	370	1.0137	7.21971
1	1	0.425201	2	0	1	2	215	530	1.45205	7.21971
1	1	0.26066	2	0	1	2	215	770	2.10959	7.21971
1	1	0.31941	2	0	1	2	215	917	2.51233	7.21971
1	1	0.290091	2	0	1	2	215	1106	3.03014	7.21971
1	1	0.397977	2	0	0	2	216	0	0	5.40726
1	1	0.403637	2	0	0	2	216	201	0.550685	5.40726
1	1	0.379225	2	0	0	2	216	369	1.01096	5.40726
1	1	0.454724	2	0	0	2	216	529	1.44932	5.40726
1	1	0.306319	2	0	0	2	216	782	2.14247	5.40726
1	1	0.273905	2	0	0	2	216	896	2.45479	5.40726
1	1	0.292709	2	0	0	2	216	1118	3.06301	5.40726
0	1	0.392027	2	1	1	2	217	0	0	1.00205
0	1	0.5067	2	1	1	2	217	201	0.550685	1.00205
0	1	0.394038	2	1	1	2	217	370	1.0137	1.00205
0	1	0.422354	2	1	1	2	217	530	1.45205	1.00205
0	1	0.331684	2	1	1	2	217	753	2.06301	1.00205
0	1	0.34859	2	1	1	2	217	910	2.49315	1.00205
0	1	0.306061	2	1	1	2	217	1153	3.1589	1.00205
1	1	0.451319	2	0	0	2	218	0	0	2.28885
1	1	0.445051	2	0	0	2	218	202	0.553425	2.28885
1	1	0.510125	2	0	0	2	218	403	1.10411	2.28885
1	1	0.497946	2	0	0	2	218	530	1.45205	2.28885
1	1	0.494258	2	0	0	2	218	733	2.00822	2.28885
1	1	0.52033	2	0	0	2	218	899	2.46301	2.28885
1	1	0.489494	2	0	0	2	218	1099	3.01096	2.28885
1	1	0.296434	3	0	0	2	219	0	0	4.78303
1	1	0.388234	3	0	0	2	219	208	0.569863	4.78303
1	1	0.388922	3	0	0	2	219	364	0.99726	4.78303
1	1	0.363507	3	0	0	2	219	530	1.45205	4.78303
1	1	0.305945	3	0	0	2	219	732	2.00548	4.78303
1	1	0.307131	3	0	0	2	219	899	2.46301	4.78303
1	1	0.283752	3	0	0	2	219	1111	3.04384	4.78303
1	1	0.273789	3	0	0	2	220	0	0	11.7755
1	1	0.259366	3	0	0	2	220	202	0.553425	11.7755
1	1	0.243498	3	0	0	2	220	537	1.47123	11.7755
1	1		3	0	0	2	220			11.7755
1	1		3	0	0	2	220			11.7755
1	1		3	0	0	2	220			11.7755
1	1		3	0	0	2	220			11.7755
1	1	0.383092	2	0	0	2	221	0	0	0.117729
1	1	0.446422	2	0	0	2	221	206	0.564384	0.117729
1	1	0.463981	2	0	0	2	221	370	1.0137	0.117729
1	1	0.435607	2	0	0	2	221	529	1.44932	0.117729
1	1	0.460461	2	0	0	2	221	724	1.98356	0.117729
1	1	0.472977	2	0	0	2	221	888	2.43288	0.117729
1	1	0.530275	2	0	0	2	221	1082	2.96438	0.117729
1	1	0.367328	2	1	0	2	222	0	0	3.73717
1	1	0.458769	2	1	0	2	222	202	0.553425	3.73717
1	1	0.378762	2	1	0	2	222	370	1.0137	3.73717
1	1	0.357328	2	1	0	2	222	530	1.45205	3.73717
1	1	0.251205	2	1	0	2	222	735	2.0137	3.73717
1	1	0.299207	2	1	0	2	222	1029	2.81918	3.73717
1	1	0.296518	2	1	0	2	222	1099	3.01096	3.73717
1	1	0.448076	2	1	0	2	223	0	0	14.4148
1	1	0.41302	2	1	0	2	223	201	0.550685	14.4148
1	1	0.491857	2	1	0	2	223	370	1.0137	14.4148
1	1	0.617721	2	1	0	2	223	530	1.45205	14.4148
1	1	0.586144	2	1	0	2	223	733	2.00822	14.4148
1	1	0.613067	2	1	0	2	223	882	2.41644	14.4148
1	1	0.582284	2	1	0	2	223	1109	3.03836	14.4148
1	1	0.390884	2	0	0	2	224	0	0	13.7276
1	1	0.433753	2	0	0	2	224	203	0.556164	13.7276
1	1	0.38799	2	0	0	2	224	367	1.00548	13.7276
1	1	0.406921	2	0	0	2	224	514	1.40822	13.7276
1	1	0.332032	2	0	0	2	224	730	2	13.7276
1	1	0.350667	2	0	0	2	224	889	2.43562	13.7276
1	1	0.349257	2	0	0	2	224	1157	3.16986	13.7276
1	1	0.390295	2	0	1	2	225	0	0	8.68172
1	1	0.347035	2	0	1	2	225	198	0.542466	8.68172
1	1	0.341444	2	0	1	2	225	371	1.01644	8.68172
1	1	0.365974	2	0	1	2	225	528	1.44658	8.68172
1	1	0.288132	2	0	1	2	225	730	2	8.68172
1	1	0.309185	2	0	1	2	225	896	2.45479	8.68172
1	1	0.417541	2	0	1	2	225	1100	3.0137	8.68172
1	1	0.411475	2	0	0	2	226	0	0	10.1273
1	1		2	0	0	2	226			10.1273
1	1	0.394017	2	0	0	2	226	492	1.34795	10.1273
1	1	0.500062	2	0	0	2	226	610	1.67123	10.1273
1	1		2	0	0	2	226			10.1273
1	1		2	0	0	2	226			10.1273
1	1		2	0	0	2	226			10.1273
0	1	0.479891	2	0	0	2	227	0	0	0.0273781
0	1	0.436121	2	0	0	2	227	197	0.539726	0.0273781
0	1	0.472589	2	0	0	2	227	382	1.04658	0.0273781
0	1	0.440804	2	0	0	2	227	555	1.52055	0.0273781
0	1	0.395971	2	0	0	2	227	730	2	0.0273781
0	1	0.428744	2	0	0	2	227	907	2.48493	0.0273781
0	1	0.401649	2	0	0	2	227	1100	3.0137	0.0273781
0	1	0.497739	2	0	0	2	228	0	0	3.68515
0	1	0.534649	2	0	0	2	228	259	0.709589	3.68515
0	1	0.488526	2	0	0	2	228	368	1.00822	3.68515
0	1	0.454349	2	0	0	2	228	567	1.55342	3.68515
0	1	0.549949	2	0	0	2	228	742	2.03288	3.68515
0	1	0.591564	2	0	0	2	228	897	2.45753	3.68515
0	1	0.542369	2	0	0	2	228	1165	3.19178	3.68515
1	1	0.374376	2	0	0	2	229	0	0	9.14169
1	1	0.378869	2	0	0	2	229	199	0.545205	9.14169
1	1	0.380709	2	0	0	2	229	367	1.00548	9.14169
1	1	0.366724	2	0	0	2	229	527	1.44384	9.14169
1	1	0.41224	2	0	0	2	229	730	2	9.14169
1	1	0.392247	2	0	0	2	229	896	2.45479	9.14169
1	1	0.368069	2	0	0	2	229	1099	3.01096	9.14169
1	1	0.385595	2	0	1	2	230	0	0	12.5832
1	1	0.45132	2	0	1	2	230	199	0.545205	12.5832
1	1	0.407604	2	0	1	2	230	367	1.00548	12.5832
1	1	0.421837	2	0	1	2	230	527	1.44384	12.5832
1	1	0.409202	2	0	1	2	230	749	2.05205	12.5832
1	1	0.394103	2	0	1	2	230	904	2.47671	12.5832
1	1	0.400107	2	0	1	2	230	1115	3.05479	12.5832
0	1	0.538036	1	0	1	2	231	0	0	2.20123
0	1	0.45281	1	0	1	2	231	197	0.539726	2.20123
0	1	0.568307	1	0	1	2	231	366	1.00274	2.20123
0	1	0.417228	1	0	1	2	231	560	1.53425	2.20123
0	1	0.374239	1	0	1	2	231	729	1.99726	2.20123
0	1	0.34335	1	0	1	2	231	894	2.44932	2.20123
0	1	0.393041	1	0	1	2	231	1099	3.01096	2.20123
0	1	0.64527	1	0	0	2	232	0	0	2.3655
0	1	0.600285	1	0	0	2	232	201	0.550685	2.3655
0	1	0.649458	1	0	0	2	232	462	1.26575	2.3655
0	1	0.598751	1	0	0	2	232	583	1.59726	2.3655
0	1	0.630294	1	0	0	2	232	729	1.99726	2.3655
0	1	0.683724	1	0	0	2	232	896	2.45479	2.3655
0	1	0.578114	1	0	0	2	232	1099	3.01096	2.3655
0	1	0.397944	2	1	1	2	233	0	0	-3.46064
0	1	0.474458	2	1	1	2	233	184	0.50411	-3.46064
0	1	0.505778	2	1	1	2	233	369	1.01096	-3.46064
0	1	0.519893	2	1	1	2	233	526	1.4411	-3.46064
0	1	0.40605	2	1	1	2	233	730	2	-3.46064
0	1	0.423937	2	1	1	2	233	896	2.45479	-3.46064
0	1	0.478653	2	1	1	2	233	1099	3.01096	-3.46064
0	1	0.459086	2	0	0	2	234	0	0	12.0137
0	1	0.461916	2	0	0	2	234	198	0.542466	12.0137
0	1	0.459865	2	0	0	2	234	365	1	12.0137
0	1	0.489873	2	0	0	2	234	575	1.57534	12.0137
0	1	0.48776	2	0	0	2	234	730	2	12.0137
0	1	0.490352	2	0	0	2	234	897	2.45753	12.0137
0	1	0.496746	2	0	0	2	234	1121	3.07123	12.0137
1	1	0.437295	2	0	0	2	235	0	0	14.3682
1	1	0.468747	2	0	0	2	235	200	0.547945	14.3682
1	1	0.441577	2	0	0	2	235	368	1.00822	14.3682
1	1	0.440152	2	0	0	2	235	526	1.4411	14.3682
1	1	0.417767	2	0	0	2	235	729	1.99726	14.3682
1	1	0.455958	2	0	0	2	235	896	2.45479	14.3682
1	1	0.449249	2	0	0	2	235	1098	3.00822	14.3682
1	1	0.528316	1	0	0	2	236	0	0	-0.0629692
1	1	0.483844	1	0	0	2	236	180	0.493151	-0.0629692
1	1		1	0	0	2	236			-0.0629692
1	1		1	0	0	2	236			-0.0629692
1	1		1	0	0	2	236			-0.0629692
1	1		1	0	0	2	236			-0.0629692
1	1		1	0	0	2	236			-0.0629692
0	1	0.491111	2	1	0	2	237	0	0	1.56605
0	1	0.466504	2	1	0	2	237	210	0.575342	1.56605
0	1	0.492189	2	1	0	2	237	370	1.0137	1.56605
0	1	0.502226	2	1	0	2	237	526	1.4411	1.56605
0	1	0.525099	2	1	0	2	237	739	2.02466	1.56605
0	1	0.528725	2	1	0	2	237	985	2.69863	1.56605
0	1	0.521289	2	1	0	2	237	1104	3.02466	1.56605
0	1	0.48732	2	0	1	2	238	0	0	-5.62628
0	1	0.533681	2	0	1	2	238	200	0.547945	-5.62628
0	1	0.508639	2	0	1	2	238	382	1.04658	-5.62628
0	1	0.47353	2	0	1	2	238	525	1.43836	-5.62628
0	1	0.381912	2	0	1	2	238	753	2.06301	-5.62628
0	1	0.417028	2	0	1	2	238	914	2.50411	-5.62628
0	1	0.405368	2	0	1	2	238	1104	3.02466	-5.62628
1	1	0.389304	2	0	1	2	239	0	0	11.5702
1	1	0.45248	2	0	1	2	239	202	0.553425	11.5702
1	1		2	0	1	2	239			11.5702
1	1		2	0	1	2	239			11.5702
1	1		2	0	1	2	239			11.5702
1	1		2	0	1	2	239			11.5702
1	1		2	0	1	2	239			11.5702
0	1	0.528931	1	0	0	2	240	0	0	5.62902
0	1	0.570414	1	0	0	2	240	201	0.550685	5.62902
0	1	0.63978	1	0	0	2	240	479	1.31233	5.62902
0	1	0.581003	1	0	0	2	240	578	1.58356	5.62902
0	1	0.534661	1	0	0	2	240	741	2.03014	5.62902
0	1	0.537202	1	0	0	2	240	895	2.45205	5.62902
0	1	0.537189	1	0	0	2	240	1113	3.04931	5.62902
0	1	0.416107	2	0	1	2	241	0	0	-0.032856
0	1		2	0	1	2	241			-0.032856
0	1	0.410743	2	0	1	2	241	421	1.15342	-0.032856
0	1	0.393146	2	0	1	2	241	520	1.42466	-0.032856
0	1	0.37452	2	0	1	2	241	840	2.30137	-0.032856
0	1		2	0	1	2	241			-0.032856
0	1	0.394001	2	0	1	2	241	1204	3.29863	-0.032856
0	1	0.585052	1	0	1	2	242	0	0	0.298428
0	1	0.67329	1	0	1	2	242	196	0.536986	0.298428
0	1	0.644832	1	0	1	2	242	364	0.99726	0.298428
0	1	0.628295	1	0	1	2	242	521	1.4274	0.298428
0	1	0.608819	1	0	1	2	242	744	2.03836	0.298428
0	1	0.563967	1	0	1	2	242	891	2.4411	0.298428
0	1	0.559217	1	0	1	2	242	1094	2.99726	0.298428
1	1	0.206931	3	1	0	2	243	0	0	-2.07529
1	1	0.195128	3	1	0	2	243	196	0.536986	-2.07529
1	1	0.155434	3	1	0	2	243	364	0.99726	-2.07529
1	1	0.173763	3	1	0	2	243	524	1.43562	-2.07529
1	1	0.169052	3	1	0	2	243	737	2.01918	-2.07529
1	1	0.182363	3	1	0	2	243	892	2.44384	-2.07529
1	1	0.164778	3	1	0	2	243	1099	3.01096	-2.07529
1	1	0.433473	2	0	0	2	244	0	0	4
1	1	0.35955	2	0	0	2	244	267	0.731507	4
1	1	0.405932	2	0	0	2	244	414	1.13425	4
1	1	0.460445	2	0	0	2	244	524	1.43562	4
1	1	0.450229	2	0	0	2	244	843	2.30959	4
1	1	0.429575	2	0	0	2	244	895	2.45205	4
1	1	0.442825	2	0	0	2	244	1205	3.30137	4
0	1	0.540539	1	0	1	2	245	0	0	-9.17454
0	1	0.648269	1	0	1	2	245	197	0.539726	-9.17454
0	1	0.539986	1	0	1	2	245	364	0.99726	-9.17454
0	1	0.666183	1	0	1	2	245	540	1.47945	-9.17454
0	1	0.638918	1	0	1	2	245	737	2.01918	-9.17454
0	1	0.674884	1	0	1	2	245	905	2.47945	-9.17454
0	1	0.642008	1	0	1	2	245	1123	3.07671	-9.17454
1	1	0.520179	1	0	0	2	246	0	0	3.24162
1	1	0.503402	1	0	0	2	246	203	0.556164	3.24162
1	1	0.469823	1	0	0	2	246	344	0.942466	3.24162
1	1	0.458874	1	0	0	2	246	524	1.43562	3.24162
1	1	0.486859	1	0	0	2	246	737	2.01918	3.24162
1	1	0.443291	1	0	0	2	246	895	2.45205	3.24162
1	1	0.451795	1	0	0	2	246	1095	3	3.24162
1	1	0.626681	1	1	1	2	247	0	0	8.34223
1	1	0.612112	1	1	1	2	247	197	0.539726	8.34223
1	1	0.557743	1	1	1	2	247	364	0.99726	8.34223
1	1	0.438205	1	1	1	2	247	526	1.4411	8.34223
1	1	0.509805	1	1	1	2	247	738	2.02192	8.34223
1	1	0.516005	1	1	1	2	247	944	2.5863	8.34223
1	1		1	1	1	2	247			8.34223
0	1	0.454445	2	0	1	2	248	0	0	4.61875
0	1	0.446671	2	0	1	2	248	308	0.843836	4.61875
0	1	0.428237	2	0	1	2	248	443	1.2137	4.61875
0	1		2	0	1	2	248			4.61875
0	1	0.383737	2	0	1	2	248	732	2.00548	4.61875
0	1	0.393462	2	0	1	2	248	889	2.43562	4.61875
0	1	0.383935	2	0	1	2	248	1122	3.07397	4.61875
1	1	0.571091	1	0	0	2	249	0	0	7.82204
1	1	0.661203	1	0	0	2	249	190	0.520548	7.82204
1	1	0.64489	1	0	0	2	249	372	1.01918	7.82204
1	1	0.569182	1	0	0	2	249	520	1.42466	7.82204
1	1	0.556482	1	0	0	2	249	732	2.00548	7.82204
1	1	0.569752	1	0	0	2	249	890	2.43836	7.82204
1	1	0.631921	1	0	0	2	249	1138	3.11781	7.82204
1	1	0.469014	2	0	1	2	250	0	0	-1.27858
1	1	0.376414	2	0	1	2	250	191	0.523288	-1.27858
1	1	0.342398	2	0	1	2	250	410	1.12329	-1.27858
1	1	0.352964	2	0	1	2	250	553	1.51507	-1.27858
1	1	0.291028	2	0	1	2	250	988	2.70685	-1.27858
1	1		2	0	1	2	250			-1.27858
1	1	0.291832	2	0	1	2	250	1150	3.15068	-1.27858
0	1	0.57324	1	0	0	2	251	0	0	9.52225
0	1		1	0	0	2	251			9.52225
0	1		1	0	0	2	251			9.52225
0	1		1	0	0	2	251			9.52225
0	1		1	0	0	2	251			9.52225
0	1		1	0	0	2	251			9.52225
0	1		1	0	0	2	251			9.52225
1	1	0.329878	2	0	0	2	252	0	0	8.39973
1	1	0.335534	2	0	0	2	252	196	0.536986	8.39973
1	1	0.31226	2	0	0	2	252	372	1.01918	8.39973
1	1	0.325348	2	0	0	2	252	528	1.44658	8.39973
1	1	0.292976	2	0	0	2	252	732	2.00548	8.39973
1	1	0.318115	2	0	0	2	252	890	2.43836	8.39973
1	1	0.285636	2	0	0	2	252	1102	3.01918	8.39973
1	1	0.498557	2	1	1	2	253	0	0	-2.52977
1	1	0.518251	2	1	1	2	253	195	0.534247	-2.52977
1	1	0.542969	2	1	1	2	253	363	0.994521	-2.52977
1	1	0.547128	2	1	1	2	253	525	1.43836	-2.52977
1	1	0.592497	2	1	1	2	253	751	2.05753	-2.52977
1	1	0.605476	2	1	1	2	253	982	2.69041	-2.52977
1	1	0.582215	2	1	1	2	253	1107	3.03288	-2.52977
1	1	0.615345	1	0	0	2	254	0	0	-10.8802
1	1	0.661798	1	0	0	2	254	202	0.553425	-10.8802
1	1	0.633293	1	0	0	2	254	399	1.09315	-10.8802
1	1	0.599419	1	0	0	2	254	520	1.42466	-10.8802
1	1	0.596981	1	0	0	2	254	743	2.03562	-10.8802
1	1	0.589269	1	0	0	2	254	890	2.43836	-10.8802
1	1	0.624926	1	0	0	2	254	1176	3.22192	-10.8802
1	1	0.599046	1	0	1	3	255	0	0	-4.95551
1	1	0.526694	1	0	1	3	255	183	0.50137	-4.95551
1	1	0.543646	1	0	1	3	255	351	0.961644	-4.95551
1	1	0.568683	1	0	1	3	255	599	1.6411	-4.95551
1	1	0.521399	1	0	1	3	255	784	2.14795	-4.95551
1	1	0.479896	1	0	1	3	255	890	2.43836	-4.95551
1	1	0.490264	1	0	1	3	255	1081	2.96164	-4.95551
1	1	0.468003	2	0	1	2	256	0	0	10.9569
1	1	0.588951	2	0	1	2	256	195	0.534247	10.9569
1	1	0.511057	2	0	1	2	256	367	1.00548	10.9569
1	1	0.497584	2	0	1	2	256	532	1.45753	10.9569
1	1	0.429074	2	0	1	2	256	734	2.01096	10.9569
1	1	0.489353	2	0	1	2	256	889	2.43562	10.9569
1	1	0.45759	2	0	1	2	256	1123	3.07671	10.9569
0	1	0.600287	1	0	0	2	257	0	0	-3.06639
0	1	0.617555	1	0	0	2	257	199	0.545205	-3.06639
0	1	0.616577	1	0	0	2	257	367	1.00548	-3.06639
0	1	0.626485	1	0	0	2	257	541	1.48219	-3.06639
0	1	0.607842	1	0	0	2	257	734	2.01096	-3.06639
0	1	0.665065	1	0	0	2	257	909	2.49041	-3.06639
0	1	0.636785	1	0	0	2	257	1182	3.23836	-3.06639
0	1	0.490793	2	0	0	2	258	0	0	-2.30527
0	1	0.460133	2	0	0	2	258	195	0.534247	-2.30527
0	1	0.436631	2	0	0	2	258	441	1.20822	-2.30527
0	1		2	0	0	2	258			-2.30527
0	1	0.444246	2	0	0	2	258	764	2.09315	-2.30527
0	1	0.476611	2	0	0	2	258	899	2.46301	-2.30527
0	1	0.46007	2	0	0	2	258	1115	3.05479	-2.30527
1	1	0.622884	1	0	0	2	259	0	0	3.68789
1	1	0.657754	1	0	0	2	259	202	0.553425	3.68789
1	1	0.706655	1	0	0	2	259	356	0.975342	3.68789
1	1	0.645501	1	0	0	2	259	523	1.43288	3.68789
1	1	0.602636	1	0	0	2	259	734	2.01096	3.68789
1	1	0.690952	1	0	0	2	259	890	2.43836	3.68789
1	1	0.679085	1	0	0	2	259	1105	3.0274	3.68789
1	1	0.639994	1	0	0	2	260	0	0	-8.99932
1	1	0.641851	1	0	0	2	260	195	0.534247	-8.99932
1	1	0.635662	1	0	0	2	260	393	1.07671	-8.99932
1	1	0.645919	1	0	0	2	260	573	1.56986	-8.99932
1	1	0.637501	1	0	0	2	260	741	2.03014	-8.99932
1	1	0.542667	1	0	0	2	260	890	2.43836	-8.99932
1	1	0.613799	1	0	0	2	260	1106	3.03014	-8.99932
1	1	0.264737	3	1	0	2	261	0	0	12.3696
1	1	0.305075	3	1	0	2	261	224	0.613699	12.3696
1	1	0.276957	3	1	0	2	261	360	0.986301	12.3696
1	1	0.286459	3	1	0	2	261	559	1.53151	12.3696
1	1	0.19276	3	1	0	2	261	766	2.09863	12.3696
1	1		3	1	0	2	261	1018	2.78904	12.3696
1	1	0.22148	3	1	0	2	261	1110	3.0411	12.3696
1	1	0.39982	2	0	1	2	262	0	0	6.46954
1	1		2	0	1	2	262			6.46954
1	1		2	0	1	2	262			6.46954
1	1		2	0	1	2	262			6.46954
1	1		2	0	1	2	262			6.46954
1	1		2	0	1	2	262			6.46954
1	1		2	0	1	2	262			6.46954
1	1	0.572986	1	0	0	2	263	0	0	3.12936
1	1	0.477074	1	0	0	2	263	200	0.547945	3.12936
1	1	0.510576	1	0	0	2	263	357	0.978082	3.12936
1	1	0.420475	1	0	0	2	263	518	1.41918	3.12936
1	1	0.562565	1	0	0	2	263	730	2	3.12936
1	1	0.505452	1	0	0	2	263	886	2.4274	3.12936
1	1	0.423155	1	0	0	2	263	1086	2.97534	3.12936
1	1	0.545195	1	0	1	2	264	0	0	14.1109
1	1	0.614523	1	0	1	2	264	204	0.558904	14.1109
1	1	0.552813	1	0	1	2	264	365	1	14.1109
1	1	0.522647	1	0	1	2	264	519	1.42192	14.1109
1	1	0.518674	1	0	1	2	264	730	2	14.1109
1	1	0.520411	1	0	1	2	264	879	2.40822	14.1109
1	1	0.474143	1	0	1	2	264	1087	2.97808	14.1109
1	1	0.596788	1	1	1	2	265	0	0	-3.96714
1	1	0.563551	1	1	1	2	265	205	0.561644	-3.96714
1	1	0.436261	1	1	1	2	265	360	0.986301	-3.96714
1	1	0.518352	1	1	1	2	265	615	1.68493	-3.96714
1	1	0.484012	1	1	1	2	265	777	2.12877	-3.96714
1	1	0.408164	1	1	1	2	265	980	2.68493	-3.96714
1	1		1	1	1	2	265			-3.96714
1	1	0.21585	3	0	0	2	266	0	0	2.61191
1	1	0.231787	3	0	0	2	266	196	0.536986	2.61191
1	1	0.255048	3	0	0	2	266	370	1.0137	2.61191
1	1	0.206531	3	0	0	2	266	517	1.41644	2.61191
1	1	0.201615	3	0	0	2	266	806	2.20822	2.61191
1	1	0.192721	3	0	0	2	266	905	2.47945	2.61191
1	1	0.168568	3	0	0	2	266	1101	3.01644	2.61191
1	1	0.6019	1	0	0	2	267	0	0	-0.668037
1	1	0.661896	1	0	0	2	267	183	0.50137	-0.668037
1	1	0.515585	1	0	0	2	267	369	1.01096	-0.668037
1	1	0.593303	1	0	0	2	267	517	1.41644	-0.668037
1	1	0.659537	1	0	0	2	267	757	2.07397	-0.668037
1	1	0.616161	1	0	0	2	267	890	2.43836	-0.668037
1	1	0.658003	1	0	0	2	267	1098	3.00822	-0.668037
1	1	0.260639	3	0	1	2	268	0	0	1.38809
1	1	0.297447	3	0	1	2	268	201	0.550685	1.38809
1	1	0.264761	3	0	1	2	268	496	1.3589	1.38809
1	1		3	0	1	2	268			1.38809
1	1	0.24909	3	0	1	2	268	679	1.86027	1.38809
1	1	0.256307	3	0	1	2	268	1036	2.83836	1.38809
1	1	0.207386	3	0	1	2	268	1209	3.31233	1.38809
0	1	0.592398	1	0	1	2	269	0	0	13.1499
0	1		1	0	1	2	269			13.1499
0	1		1	0	1	2	269			13.1499
0	1		1	0	1	2	269			13.1499
0	1		1	0	1	2	269			13.1499
0	1		1	0	1	2	269			13.1499
0	1		1	0	1	2	269			13.1499
1	1	0.446807	2	1	0	2	270	0	0	9.26762
1	1	0.500745	2	1	0	2	270	224	0.613699	9.26762
1	1	0.48179	2	1	0	2	270	359	0.983562	9.26762
1	1	0.411543	2	1	0	2	270	608	1.66575	9.26762
1	1	0.368579	2	1	0	2	270	729	1.99726	9.26762
1	1	0.448479	2	1	0	2	270	888	2.43288	9.26762
1	1	0.444736	2	1	0	2	270	1085	2.9726	9.26762
1	1	0.326326	2	1	0	3	271	0	0	1.09514
1	1	0.349224	2	1	0	3	271	202	0.553425	1.09514
1	1	0.338603	2	1	0	3	271	364	0.99726	1.09514
1	1	0.334268	2	1	0	3	271	547	1.49863	1.09514
1	1	0.267955	2	1	0	3	271	728	1.99452	1.09514
1	1	0.28248	2	1	0	3	271	887	2.43014	1.09514
1	1	0.265704	2	1	0	3	271	1106	3.03014	1.09514
0	1	0.303716	2	0	0	3	272	0	0	1.44832
0	1		2	0	0	3	272			1.44832
0	1		2	0	0	3	272			1.44832
0	1		2	0	0	3	272			1.44832
0	1		2	0	0	3	272			1.44832
0	1		2	0	0	3	272			1.44832
0	1		2	0	0	3	272			1.44832
1	1	0.445622	2	0	0	3	273	0	0	13.7084
1	1	0.481414	2	0	0	3	273	217	0.594521	13.7084
1	1	0.486139	2	0	0	3	273	377	1.03288	13.7084
1	1	0.48761	2	0	0	3	273	518	1.41918	13.7084
1	1	0.502218	2	0	0	3	273	728	1.99452	13.7084
1	1	0.513278	2	0	0	3	273	887	2.43014	13.7084
1	1	0.502481	2	0	0	3	273	1097	3.00548	13.7084
0	1	0.623537	1	0	0	3	274	0	0	-1.69199
0	1	0.591431	1	0	0	3	274	221	0.605479	-1.69199
0	1	0.651603	1	0	0	3	274	376	1.03014	-1.69199
0	1		1	0	0	3	274	517	1.41644	-1.69199
0	1	0.583481	1	0	0	3	274	734	2.01096	-1.69199
0	1	0.548919	1	0	0	3	274	887	2.43014	-1.69199
0	1	0.505378	1	0	0	3	274	1208	3.30959	-1.69199
0	1	0.236638	3	1	0	3	275	0	0	9.17454
0	1		3	1	0	3	275			9.17454
0	1	0.216735	3	1	0	3	275	357	0.978082	9.17454
0	1	0.245599	3	1	0	3	275	585	1.60274	9.17454
0	1	0.235131	3	1	0	3	275	775	2.12329	9.17454
0	1	0.185586	3	1	0	3	275	970	2.65753	9.17454
0	1		3	1	0	3	275	1194	3.27123	9.17454
0	1	0.535547	1	0	1	3	276	0	0	-11.4333
0	1		1	0	1	3	276			-11.4333
0	1		1	0	1	3	276			-11.4333
0	1		1	0	1	3	276			-11.4333
0	1		1	0	1	3	276			-11.4333
0	1		1	0	1	3	276			-11.4333
0	1		1	0	1	3	276			-11.4333
1	1	0.344667	2	0	0	3	277	0	0	8.28748
1	1	0.374433	2	0	0	3	277	192	0.526027	8.28748
1	1	0.296856	2	0	0	3	277	359	0.983562	8.28748
1	1	0.313714	2	0	0	3	277	514	1.40822	8.28748
1	1	0.317485	2	0	0	3	277	812	2.22466	8.28748
1	1	0.324847	2	0	0	3	277	912	2.49863	8.28748
1	1	0.336511	2	0	0	3	277	1079	2.95616	8.28748
0	1	0.310285	2	0	1	3	278	0	0	-5.3525
0	1	0.233009	2	0	1	3	278	199	0.545205	-5.3525
0	1	0.223711	2	0	1	3	278	377	1.03288	-5.3525
0	1		2	0	1	3	278			-5.3525
0	1		2	0	1	3	278			-5.3525
0	1		2	0	1	3	278			-5.3525
0	1		2	0	1	3	278			-5.3525
1	1	0.403143	2	0	0	3	279	0	0	14.026
1	1	0.401588	2	0	0	3	279	173	0.473973	14.026
1	1	0.382677	2	0	0	3	279	353	0.967123	14.026
1	1	0.425076	2	0	0	3	279	528	1.44658	14.026
1	1	0.486584	2	0	0	3	279	717	1.96438	14.026
1	1		2	0	0	3	279			14.026
1	1	0.258697	2	0	0	3	279	1105	3.0274	14.026
1	1	0.398985	2	0	0	3	280	0	0	3.90144
1	1	0.400594	2	0	0	3	280	194	0.531507	3.90144
1	1	0.322073	2	0	0	3	280	362	0.991781	3.90144
1	1	0.350308	2	0	0	3	280	518	1.41918	3.90144
1	1	0.329473	2	0	0	3	280	722	1.97808	3.90144
1	1	0.357926	2	0	0	3	280	888	2.43288	3.90144
1	1	0.325901	2	0	0	3	280	1083	2.96712	3.90144
1	1	0.573897	1	0	0	3	281	0	0	3.83299
1	1	0.551548	1	0	0	3	281	194	0.531507	3.83299
1	1	0.565551	1	0	0	3	281	356	0.975342	3.83299
1	1	0.559012	1	0	0	3	281	518	1.41918	3.83299
1	1	0.507717	1	0	0	3	281	723	1.98082	3.83299
1	1	0.506568	1	0	0	3	281	888	2.43288	3.83299
1	1	0.591368	1	0	0	3	281	1083	2.96712	3.83299
1	1	0.414285	2	1	0	3	282	0	0	8.41341
1	1	0.416105	2	1	0	3	282	211	0.578082	8.41341
1	1	0.376163	2	1	0	3	282	427	1.16986	8.41341
1	1	0.521309	2	1	0	3	282	554	1.51781	8.41341
1	1	0.366228	2	1	0	3	282	722	1.97808	8.41341
1	1	0.410791	2	1	0	3	282	890	2.43836	8.41341
1	1	0.341166	2	1	0	3	282	1083	2.96712	8.41341
1	1	0.271709	3	0	1	3	283	0	0	4.36961
1	1	0.204597	3	0	1	3	283	211	0.578082	4.36961
1	1	0.209491	3	0	1	3	283	369	1.01096	4.36961
1	1	0.187705	3	0	1	3	283	602	1.64932	4.36961
1	1	0.168843	3	0	1	3	283	727	1.99178	4.36961
1	1		3	0	1	3	283			4.36961
1	1		3	0	1	3	283			4.36961
1	1	0.508487	1	0	1	3	284	0	0	-6.91034
1	1	0.49239	1	0	1	3	284	210	0.575342	-6.91034
1	1	0.423073	1	0	1	3	284	464	1.27123	-6.91034
1	1	0.461512	1	0	1	3	284	546	1.49589	-6.91034
1	1	0.448804	1	0	1	3	284	723	1.98082	-6.91034
1	1	0.499722	1	0	1	3	284	889	2.43562	-6.91034
1	1	0.443961	1	0	1	3	284	1083	2.96712	-6.91034
1	1	0.607584	1	1	0	3	285	0	0	5.39083
1	1	0.610175	1	1	0	3	285	196	0.536986	5.39083
1	1	0.499266	1	1	0	3	285	356	0.975342	5.39083
1	1	0.538852	1	1	0	3	285	518	1.41918	5.39083
1	1	0.566732	1	1	0	3	285	733	2.00822	5.39083
1	1	0.581393	1	1	0	3	285	889	2.43562	5.39083
1	1	0.558371	1	1	0	3	285	1083	2.96712	5.39083
1	1	0.482143	2	0	1	3	286	0	0	-7.10746
1	1	0.466313	2	0	1	3	286	210	0.575342	-7.10746
1	1	0.558376	2	0	1	3	286	361	0.989041	-7.10746
1	1	0.681828	2	0	1	3	286	529	1.44932	-7.10746
[truncated: 3,307 more rows]
