# Supplementary material for: Vitamin D, Vitamin D Binding Protein, and Longitudinal Outcomes in COPD
Source: PLoS One. 2015 Mar 24;10(3):e0121622. doi: 10.1371/journal.pone.0121622 (PMC4372215; doi:10.1371/journal.pone.0121622)
Supplement: S4 Dataset — (XLSX) [file pone.0121622.s004.xlsx]

## Sheet: Data
v1kjonn	tokategori	v1GOLDpreAne	eksMod2kat	v1pasroyk	v1aarstid	ffmi	id	days	yearReal	age60yrsSentre	FVCprosForventet	v1calcigran	vd3_v1NY10decrease	vitdbpKORR3kat_v1	vd3_v1_3kat	snuddratio	kunbaseline
1	1	1	0	1	1	21.2379	1	0	0	-13.4319	0.853939	0	-1.08974	2	1	4
1	1	1	0	1	1		1	211	0.578082	-13.4319	0.756373	0	-1.08974	2	1	4
1	1	1	0	1	1	24.4418	1	372	1.01918	-13.4319	0.796867	0	-1.08974	2	1	4
1	1	1	0	1	1		1	542	1.48493	-13.4319	0.762511	0	-1.08974	2	1	4
1	1	1	0	1	1	23.7228	1	736	2.01644	-13.4319	0.723939	0	-1.08974	2	1	4
1	1	1	0	1	1		1	994	2.72329	-13.4319	0.774534	0	-1.08974	2	1	4
1	1	1	0	1	1	24.6069	1	1123	3.07671	-13.4319	0.760965	0	-1.08974	2	1	4
1	1	3	0	0	1	17.8871	2	0	0	-4.26283	0.306282	1	-3.53766	2	0	1
1	1	3	0	0	1		2	210	0.575342	-4.26283	0.636729	1	-3.53766	2	0	1
1	1	3	0	0	1	19.1081	2	379	1.03836	-4.26283	0.340452	1	-3.53766	2	0	1
1	1	3	0	0	1		2	658	1.80274	-4.26283	0.343921	1	-3.53766	2	0	1
1	1	3	0	0	1	20.1764	2	734	2.01096	-4.26283	0.385063	1	-3.53766	2	0	1
1	1	3	0	0	1		2	1082	2.96438	-4.26283	0.296981	1	-3.53766	2	0	1
1	1	3	0	0	1	19.8765	2	1154	3.16164	-4.26283	0.397776	1	-3.53766	2	0	1
1	1	1	0	0	1	16.8655	3	0	0	-10.5407	0.821856	0	-1.71875	1	1	3
1	1	1	0	0	1		3	210	0.575342	-10.5407	0.824255	0	-1.71875	1	1	3
1	1	1	0	0	1	17.3461	3	367	1.00548	-10.5407	0.794142	0	-1.71875	1	1	3
1	1	1	0	0	1		3	572	1.56712	-10.5407	0.768174	0	-1.71875	1	1	3
1	1	1	0	0	1	17.0238	3	733	2.00822	-10.5407	0.803872	0	-1.71875	1	1	3
1	1	1	0	0	1		3	914	2.50411	-10.5407	0.743485	0	-1.71875	1	1	3
1	1	1	0	0	1	16.8156	3	1104	3.02466	-10.5407	0.779617	0	-1.71875	1	1	3
1	1	3	0	0	1	21.649	4	0	0	-9.91924	0.731659	0	-0.693109	2	2	4
1	1	3	0	0	1		4	210	0.575342	-9.91924	0.905826	0	-0.693109	2	2	4
1	1	3	0	0	1	21.3551	4	371	1.01644	-9.91924	0.888787	0	-0.693109	2	2	4
1	1	3	0	0	1		4	575	1.57534	-9.91924	0.829078	0	-0.693109	2	2	4
1	1	3	0	0	1	21.7221	4	746	2.04384	-9.91924	0.727436	0	-0.693109	2	2	4
1	1	3	0	0	1		4	927	2.53973	-9.91924	0.723044	0	-0.693109	2	2	4
1	1	3	0	0	1	22.1139	4	1107	3.03288	-9.91924	0.788297	0	-0.693109	2	2	4
0	1	2	0	1	1	14.8136	5	0	0	-10.7105	0.693784	0	-2.13942	1	0	1
0	1	2	0	1	1		5	217	0.594521	-10.7105	0.673523	0	-2.13942	1	0	1
0	1	2	0	1	1	15.468	5	364	0.99726	-10.7105	0.640451	0	-2.13942	1	0	1
0	1	2	0	1	1		5	539	1.47671	-10.7105	0.721991	0	-2.13942	1	0	1
0	1	2	0	1	1	15.6529	5	730	2	-10.7105	0.683577	0	-2.13942	1	0	1
0	1	2	0	1	1		5	930	2.54795	-10.7105	0.704153	0	-2.13942	1	0	1
0	1	2	0	1	1	15.6901	5	1112	3.04658	-10.7105	0.736508	0	-2.13942	1	0	1
0	1	1	0	0	1	16.666	6	0	0	-8.14511	0.907031	0	-2.40785	1	0	1
0	1	1	0	0	1		6	244	0.668493	-8.14511	0.770557	0	-2.40785	1	0	1
0	1	1	0	0	1	18.0934	6	384	1.05205	-8.14511	0.846776	0	-2.40785	1	0	1
0	1	1	0	0	1		6	559	1.53151	-8.14511	0.812884	0	-2.40785	1	0	1
0	1	1	0	0	1	17.0518	6	730	2	-8.14511	0.896554	0	-2.40785	1	0	1
0	1	1	0	0	1		6	911	2.49589	-8.14511	0.837793	0	-2.40785	1	0	1
0	1	1	0	0	1	17.0518	6	1133	3.10411	-8.14511	0.982687	0	-2.40785	1	0	1
0	1	2	0	0	1	16.675	7	0	0	-8.92539	1.00393	0	-1.44631	1	1	3
0	1	2	0	0	1		7	210	0.575342	-8.92539	0.936325	0	-1.44631	1	1	3
0	1	2	0	0	1	16.0418	7	389	1.06575	-8.92539	0.83743	0	-1.44631	1	1	3
0	1	2	0	0	1		7	537	1.47123	-8.92539	0.806806	0	-1.44631	1	1	3
0	1	2	0	0	1	15.3178	7	728	1.99452	-8.92539	0.946598	0	-1.44631	1	1	3
0	1	2	0	0	1		7	910	2.49315	-8.92539	0.843662	0	-1.44631	1	1	3
0	1	2	0	0	1	15.2416	7	1117	3.06027	-8.92539	0.871865	0	-1.44631	1	1	3
1	1	1	0	1	1	19.3759	8	0	0	-10.9131	0.981065	0	-4.08654	1	0	1
1	1	1	0	1	1		8	231	0.632877	-10.9131	0.973867	0	-4.08654	1	0	1
1	1	1	0	1	1	19.6571	8	385	1.05479	-10.9131	1.01108	0	-4.08654	1	0	1
1	1	1	0	1	1		8	546	1.49589	-10.9131	1.02025	0	-4.08654	1	0	1
1	1	1	0	1	1	18.8082	8	728	1.99452	-10.9131	1.04075	0	-4.08654	1	0	1
1	1	1	0	1	1		8	903	2.47397	-10.9131	0.99767	0	-4.08654	1	0	1
1	1	1	0	1	1	19.0367	8	1111	3.04384	-10.9131	1.04066	0	-4.08654	1	0	1
0	1	3	0	0	1	14.1003	9	0	0	8.65708	0.472399	0	-1.25	1	1	2	1
0	1	3	0	0	1		9			8.65708		0	-1.25	1	1	2	1
0	1	3	0	0	1		9			8.65708		0	-1.25	1	1	2	1
0	1	3	0	0	1		9			8.65708		0	-1.25	1	1	2	1
0	1	3	0	0	1		9			8.65708		0	-1.25	1	1	2	1
0	1	3	0	0	1		9			8.65708		0	-1.25	1	1	2	1
0	1	3	0	0	1		9			8.65708		0	-1.25	1	1	2	1
0	1	3	1	0	1	6.63668	10	0	0	3.38124	0.558108	0	-2.58413	1	0	1
0	1	3	1	0	1		10	209	0.572603	3.38124	0.628774	0	-2.58413	1	0	1
0	1	3	1	0	1	6.35445	10	549	1.50411	3.38124	0.517978	0	-2.58413	1	0	1
0	1	3	1	0	1		10	895	2.45205	3.38124	0.452743	0	-2.58413	1	0	1
0	1	3	1	0	1		10			3.38124		0	-2.58413	1	0	1
0	1	3	1	0	1		10			3.38124		0	-2.58413	1	0	1
0	1	3	1	0	1		10			3.38124		0	-2.58413	1	0	1
1	1	3	0	1	1	13.2067	12	0	0	-10.2587	0.647636	0	-1.11779	1	1	3
1	1	3	0	1	1		12	210	0.575342	-10.2587	0.647653	0	-1.11779	1	1	3
1	1	3	0	1	1	13.4405	12	365	1	-10.2587	0.662015	0	-1.11779	1	1	3
1	1	3	0	1	1		12	533	1.46027	-10.2587	0.61894	0	-1.11779	1	1	3
1	1	3	0	1	1	12.6026	12	724	1.98356	-10.2587	0.624302	0	-1.11779	1	1	3
1	1	3	0	1	1		12	906	2.48219	-10.2587	0.607194	0	-1.11779	1	1	3
1	1	3	0	1	1	14.1709	12	1093	2.99452	-10.2587	0.620011	0	-1.11779	1	1	3
0	1	3	1	0	1	13.48	13	0	0	1.52224	0.645889	0	-1.04567	1	1	4
0	1	3	1	0	1		13	219	0.6	1.52224	0.642276	0	-1.04567	1	1	4
0	1	3	1	0	1	13.4821	13	357	0.978082	1.52224	0.590784	0	-1.04567	1	1	4
0	1	3	1	0	1		13	532	1.45753	1.52224	0.539436	0	-1.04567	1	1	4
0	1	3	1	0	1	14.2176	13	723	1.98082	1.52224	0.664897	0	-1.04567	1	1	4
0	1	3	1	0	1		13	905	2.47945	1.52224	0.540906	0	-1.04567	1	1	4
0	1	3	1	0	1	13.8606	13	1126	3.08493	1.52224	0.492843	0	-1.04567	1	1	4
1	1	3	0	0	1	19.6952	14	0	0	7.1896	0.583528	0	-0.801282	1	2	4	1
1	1	3	0	0	1		14			7.1896		0	-0.801282	1	2	4	1
1	1	3	0	0	1		14			7.1896		0	-0.801282	1	2	4	1
1	1	3	0	0	1		14			7.1896		0	-0.801282	1	2	4	1
1	1	3	0	0	1		14			7.1896		0	-0.801282	1	2	4	1
1	1	3	0	0	1		14			7.1896		0	-0.801282	1	2	4	1
1	1	3	0	0	1		14			7.1896		0	-0.801282	1	2	4	1
1	1	2	1	0	1	19.4133	15	0	0	3.5948	0.557918	0	-3.36138	2	0	2
1	1	2	1	0	1		15	236	0.646575	3.5948	0.845257	0	-3.36138	2	0	2
1	1	2	1	0	1	19.5553	15	379	1.03836	3.5948	0.58242	0	-3.36138	2	0	2
1	1	2	1	0	1		15	532	1.45753	3.5948	0.634775	0	-3.36138	2	0	2
1	1	2	1	0	1		15	795	2.17808	3.5948	0.571329	0	-3.36138	2	0	2
1	1	2	1	0	1		15	958	2.62466	3.5948	0.8186	0	-3.36138	2	0	2
1	1	2	1	0	1		15	1344	3.68219	3.5948	0.617193	0	-3.36138	2	0	2
0	1	2	0	1	1	10.2989	16	0	0	7.80835	0.885902	0	-1.16186	1	1	3	1
0	1	2	0	1	1		16			7.80835		0	-1.16186	1	1	3	1
0	1	2	0	1	1		16			7.80835		0	-1.16186	1	1	3	1
0	1	2	0	1	1		16			7.80835		0	-1.16186	1	1	3	1
0	1	2	0	1	1		16			7.80835		0	-1.16186	1	1	3	1
0	1	2	0	1	1		16			7.80835		0	-1.16186	1	1	3	1
0	1	2	0	1	1		16			7.80835		0	-1.16186	1	1	3	1
1	1	3	0	0	1	16.4522	17	0	0	5.42368	0.551835	0	-3.64984	1	0	1
1	1	3	0	0	1		17	222	0.608219	5.42368	0.528047	0	-3.64984	1	0	1
1	1	3	0	0	1	16.4898	17	361	0.989041	5.42368	0.446626	0	-3.64984	1	0	1
1	1	3	0	0	1		17	558	1.52877	5.42368	0.505084	0	-3.64984	1	0	1
1	1	3	0	0	1	14.9067	17	803	2.2	5.42368	0.450114	0	-3.64984	1	0	1
1	1	3	0	0	1		17	949	2.6	5.42368	0.458441	0	-3.64984	1	0	1
1	1	3	0	0	1	13.8504	17	1092	2.99178	5.42368	0.397367	0	-3.64984	1	0	1
0	1	2	0	0	1	13.1665	18	0	0	11.9836	0.70353	0	-2.47596	1	0	1
0	1	2	0	0	1		18	235	0.643836	11.9836	0.620584	0	-2.47596	1	0	1
0	1	2	0	0	1	13.5447	18	362	0.991781	11.9836	0.658364	0	-2.47596	1	0	1
0	1	2	0	0	1		18	532	1.45753	11.9836	0.6263	0	-2.47596	1	0	1
0	1	2	0	0	1	12.4221	18	725	1.9863	11.9836	0.679226	0	-2.47596	1	0	1
0	1	2	0	0	1		18	930	2.54795	11.9836	0.625132	0	-2.47596	1	0	1
0	1	2	0	0	1	12.3788	18	1105	3.0274	11.9836	0.583364	0	-2.47596	1	0	1
1	1	1	0	1	1	25.3384	19	0	0	-11.9562	0.805119	0	-1.16987	1	1	4
1	1	1	0	1	1		19	223	0.610959	-11.9562	0.761335	0	-1.16987	1	1	4
1	1	1	0	1	1	25.6356	19	349	0.956164	-11.9562	0.87	0	-1.16987	1	1	4
1	1	1	0	1	1		19	531	1.45479	-11.9562	0.801028	0	-1.16987	1	1	4
1	1	1	0	1	1	26.0614	19	732	2.00548	-11.9562	0.796975	0	-1.16987	1	1	4
1	1	1	0	1	1		19	907	2.48493	-11.9562	0.788047	0	-1.16987	1	1	4
1	1	1	0	1	1	26.9143	19	1110	3.0411	-11.9562	0.722952	0	-1.16987	1	1	4
1	1	2	0	0	1	14.0707	22	0	0	13.8453	0.90208	0	-1.55849	1	1	1
1	1	2	0	0	1		22	220	0.60274	13.8453	0.962498	0	-1.55849	1	1	1
1	1	2	0	0	1		22			13.8453		0	-1.55849	1	1	1
1	1	2	0	0	1		22			13.8453		0	-1.55849	1	1	1
1	1	2	0	0	1		22			13.8453		0	-1.55849	1	1	1
1	1	2	0	0	1		22			13.8453		0	-1.55849	1	1	1
1	1	2	0	0	1		22			13.8453		0	-1.55849	1	1	1
0	1	2	0	0	1	13.5149	25	0	0	7.98357	0.956902	0	-2.06731	1	0	2
0	1	2	0	0	1		25	209	0.572603	7.98357	0.896222	0	-2.06731	1	0	2
0	1	2	0	0	1	13.512	25	363	0.994521	7.98357	0.781921	0	-2.06731	1	0	2
0	1	2	0	0	1		25	531	1.45479	7.98357	0.826795	0	-2.06731	1	0	2
0	1	2	0	0	1	13.4743	25	721	1.97534	7.98357	0.785252	0	-2.06731	1	0	2
0	1	2	0	0	1		25	903	2.47397	7.98357	0.841333	0	-2.06731	1	0	2
0	1	2	0	0	1	13.098	25	1085	2.9726	7.98357	0.866225	0	-2.06731	1	0	2
0	1	3	0	1	1	10.9221	26	0	0	7.04723	0.612745	0	-2.39183	1	0	2
0	1	3	0	1	1		26	220	0.60274	7.04723	0.571118	0	-2.39183	1	0	2
0	1	3	0	1	1	11.695	26	363	0.994521	7.04723	0.587313	0	-2.39183	1	0	2
0	1	3	0	1	1		26	531	1.45479	7.04723	0.574735	0	-2.39183	1	0	2
0	1	3	0	1	1	10.4448	26	721	1.97534	7.04723	0.547681	0	-2.39183	1	0	2
0	1	3	0	1	1		26	903	2.47397	7.04723	0.505631	0	-2.39183	1	0	2
0	1	3	0	1	1	10.2531	26	1087	2.97808	7.04723	0.684599	0	-2.39183	1	0	2
1	1	3	0	0	1	16.2835	27	0	0	-2.57632	0.652021	0	-1.03766	2	1	4
1	1	3	0	0	1		27	210	0.575342	-2.57632	0.56542	0	-1.03766	2	1	4
1	1	3	0	0	1	14.1542	27	363	0.994521	-2.57632	0.621748	0	-1.03766	2	1	4
1	1	3	0	0	1		27	531	1.45479	-2.57632	0.515783	0	-1.03766	2	1	4
1	1	3	0	0	1	14.3678	27	721	1.97534	-2.57632	0.469159	0	-1.03766	2	1	4
1	1	3	0	0	1		27	926	2.53699	-2.57632	0.535427	0	-1.03766	2	1	4
1	1	3	0	0	1	13.4652	27	1107	3.03288	-2.57632	0.506996	0	-1.03766	2	1	4
1	1	3	1	1	1	12.4487	52	0	0	13.3279	0.560325	0	-0.612981	1	2	4
1	1	3	1	1	1		52	233	0.638356	13.3279	0.663305	0	-0.612981	1	2	4
1	1	3	1	1	1	10.3826	52	360	0.986301	13.3279	0.577536	0	-0.612981	1	2	4
1	1	3	1	1	1		52	517	1.41644	13.3279	0.563379	0	-0.612981	1	2	4
1	1	3	1	1	1		52	769	2.10685	13.3279	0.654326	0	-0.612981	1	2	4
1	1	3	1	1	1		52	899	2.46301	13.3279		0	-0.612981	1	2	4
1	1	3	1	1	1	8.45816	52	1077	2.95069	13.3279		0	-0.612981	1	2	4
1	1	1	0	1	1	20.0654	84	0	0	5.94935	1.08622	0	-2.50401	2	0	2
1	1	1	0	1	1		84	208	0.569863	5.94935	1.08552	0	-2.50401	2	0	2
1	1	1	0	1	1	21.1025	84	366	1.00274	5.94935	1.03459	0	-2.50401	2	0	2
1	1	1	0	1	1		84	558	1.52877	5.94935	1.08513	0	-2.50401	2	0	2
1	1	1	0	1	1	20.9761	84	740	2.0274	5.94935	1.00192	0	-2.50401	2	0	2
1	1	1	0	1	1		84	901	2.46849	5.94935	1.07163	0	-2.50401	2	0	2
1	1	1	0	1	1	22.0384	84	1093	2.99452	5.94935	0.988079	0	-2.50401	2	0	2
1	1	2	0	0	2	16.5878	176	0	0	8.86243	0.705827	0	-1.55849	2	1	4
1	1	2	0	0	2		176	208	0.569863	8.86243	0.689174	0	-1.55849	2	1	4
1	1	2	0	0	2	16.5878	176	377	1.03288	8.86243	0.725101	0	-1.55849	2	1	4
1	1	2	0	0	2		176	533	1.46027	8.86243	0.66654	0	-1.55849	2	1	4
1	1	2	0	0	2	16.2707	176	739	2.02466	8.86243	0.613064	0	-1.55849	2	1	4
1	1	2	0	0	2		176	901	2.46849	8.86243	0.646582	0	-1.55849	2	1	4
1	1	2	0	0	2	15.8367	176	1121	3.07123	8.86243	0.671214	0	-1.55849	2	1	4
1	1	2	0	1	2	18.352	177	0	0	0.602325	0.621566	0	-1.95513	2	1	4
1	1	2	0	1	2	18.4711	177	379	1.03836	0.602325	0.81017	0	-1.95513	2	1	4
1	1	2	0	1	2		177	553	1.51507	0.602325	0.66657	0	-1.95513	2	1	4
1	1	2	0	1	2		177	597	1.63562	0.602325	0.958569	0	-1.95513	2	1	4
1	1	2	0	1	2	19.3171	177	734	2.01096	0.602325	0.474256	0	-1.95513	2	1	4
1	1	2	0	1	2		177	897	2.45753	0.602325	0.411217	0	-1.95513	2	1	4
1	1	2	0	1	2	18.9331	177	1093	2.99452	0.602325	0.49088	0	-1.95513	2	1	4
0	1	3	1	0	2	14.3296	178	0	0	0.156059	0.66764	0	-1.89503	3	1	4
0	1	3	1	0	2		178	203	0.556164	0.156059	0.689305	0	-1.89503	3	1	4
0	1	3	1	0	2	14.4317	178	379	1.03836	0.156059	0.70135	0	-1.89503	3	1	4
0	1	3	1	0	2		178	533	1.46027	0.156059	0.502656	0	-1.89503	3	1	4
0	1	3	1	0	2	14.465	178	749	2.05205	0.156059	0.558711	0	-1.89503	3	1	4
0	1	3	1	0	2		178	897	2.45753	0.156059	0.462365	0	-1.89503	3	1	4
0	1	3	1	0	2	14.1047	178	1093	2.99452	0.156059	0.531172	0	-1.89503	3	1	4
1	1	2	1	0	2	19.8558	179	0	0	14.4778	0.672788	0	-2.33173	2	0	4
1	1	2	1	0	2		179	210	0.575342	14.4778	0.652896	0	-2.33173	2	0	4
1	1	2	1	0	2	20.1796	179	379	1.03836	14.4778	0.65746	0	-2.33173	2	0	4
1	1	2	1	0	2		179	533	1.46027	14.4778	0.651801	0	-2.33173	2	0	4
1	1	2	1	0	2	19.8204	179	734	2.01096	14.4778	0.575948	0	-2.33173	2	0	4
1	1	2	1	0	2		179	897	2.45753	14.4778	0.661329	0	-2.33173	2	0	4
1	1	2	1	0	2	18.5626	179	1094	2.99726	14.4778	0.729912	0	-2.33173	2	0	4
1	1	2	1	0	2	16.3918	180	0	0	8.6872	0.781163	0	-1.66266	2	1	4
1	1	2	1	0	2		180	228	0.624658	8.6872	0.796658	0	-1.66266	2	1	4
1	1	2	1	0	2	14.5344	180	381	1.04384	8.6872	0.757094	0	-1.66266	2	1	4
1	1	2	1	0	2		180	532	1.45753	8.6872	0.677843	0	-1.66266	2	1	4
1	1	2	1	0	2	13.6742	180	740	2.0274	8.6872	0.539397	0	-1.66266	2	1	4
1	1	2	1	0	2		180	899	2.46301	8.6872	0.605496	0	-1.66266	2	1	4
1	1	2	1	0	2	13.7659	180	1117	3.06027	8.6872	0.480867	0	-1.66266	2	1	4
0	1	3	1	0	2	14.1462	181	0	0	6.23135	0.795407	1	-1.54647	1	1	4
0	1	3	1	0	2		181	213	0.583562	6.23135	0.773438	1	-1.54647	1	1	4
0	1	3	1	0	2	13.691	181	369	1.01096	6.23135	0.708248	1	-1.54647	1	1	4
0	1	3	1	0	2		181	598	1.63836	6.23135	0.67942	1	-1.54647	1	1	4
0	1	3	1	0	2	14.2386	181	733	2.00822	6.23135	0.534772	1	-1.54647	1	1	4
0	1	3	1	0	2		181	899	2.46301	6.23135	0.62845	1	-1.54647	1	1	4
0	1	3	1	0	2	13.4435	181	1105	3.0274	6.23135	0.58867	1	-1.54647	1	1	4
0	1	2	0	0	2	14.531	182	0	0	1.58248	0.915915	0	-3.41747	1	0	2
0	1	2	0	0	2		182	198	0.542466	1.58248	1.08317	0	-3.41747	1	0	2
0	1	2	0	0	2	15.625	182	364	0.99726	1.58248	0.913713	0	-3.41747	1	0	2
0	1	2	0	0	2		182	529	1.44932	1.58248	0.953334	0	-3.41747	1	0	2
0	1	2	0	0	2	15.2743	182	758	2.07671	1.58248	1.0509	0	-3.41747	1	0	2
0	1	2	0	0	2		182	897	2.45753	1.58248	1.06755	0	-3.41747	1	0	2
0	1	2	0	0	2	15.4315	182	1166	3.19452	1.58248	1.03754	0	-3.41747	1	0	2
1	1	1	0	1	2	20.9043	183	0	0	10.809	0.950728	0	-2.35176	2	0	3
1	1	1	0	1	2		183	211	0.578082	10.809	1.00913	0	-2.35176	2	0	3
1	1	1	0	1	2	20.0796	183	378	1.03562	10.809	1.01557	0	-2.35176	2	0	3
1	1	1	0	1	2		183	529	1.44932	10.809		0	-2.35176	2	0	3
1	1	1	0	1	2		183			10.809		0	-2.35176	2	0	3
1	1	1	0	1	2		183			10.809		0	-2.35176	2	0	3
1	1	1	0	1	2		183			10.809		0	-2.35176	2	0	3
1	1	1	0	0	2	17.504	184	0	0	-3.38672	0.947239	0	-4.52724	2	0	2
1	1	1	0	0	2		184	205	0.561644	-3.38672	0.94376	0	-4.52724	2	0	2
1	1	1	0	0	2	17.3984	184	364	0.99726	-3.38672	0.977569	0	-4.52724	2	0	2
1	1	1	0	0	2		184	529	1.44932	-3.38672	0.955579	0	-4.52724	2	0	2
1	1	1	0	0	2	17.1093	184	735	2.0137	-3.38672	0.979124	0	-4.52724	2	0	2
1	1	1	0	0	2		184	897	2.45753	-3.38672	0.95244	0	-4.52724	2	0	2
1	1	1	0	0	2	17.1423	184	1092	2.99178	-3.38672	0.996319	0	-4.52724	2	0	2
1	1	3	0	0	2	20.6413	185	0	0	11.9754	0.811283	0	-1.61458	1	1	4
1	1	3	0	0	2		185	205	0.561644	11.9754	0.781502	0	-1.61458	1	1	4
1	1	3	0	0	2	20.5356	185	416	1.13973	11.9754	0.732856	0	-1.61458	1	1	4
1	1	3	0	0	2		185	524	1.43562	11.9754	0.584103	0	-1.61458	1	1	4
1	1	3	0	0	2	20.2994	185	787	2.15616	11.9754	0.688122	0	-1.61458	1	1	4
1	1	3	0	0	2		185	897	2.45753	11.9754	0.696531	0	-1.61458	1	1	4
1	1	3	0	0	2	18.0025	185	1164	3.18904	11.9754	0.73776	0	-1.61458	1	1	4
1	1	2	0	1	2	15.1798	186	0	0	12.4162	1.02368	0	-2.57212	2	0	3
1	1	2	0	1	2		186	204	0.558904	12.4162	1.07782	0	-2.57212	2	0	3
1	1	2	0	1	2	13.532	186	443	1.2137	12.4162	1.03974	0	-2.57212	2	0	3
1	1	2	0	1	2		186	766	2.09863	12.4162	0.916577	0	-2.57212	2	0	3
1	1	2	0	1	2		186	888	2.43288	12.4162	0.933957	0	-2.57212	2	0	3
1	1	2	0	1	2	10.6122	186	1289	3.53151	12.4162	0.756456	0	-2.57212	2	0	3
1	1	2	0	1	2		186			12.4162		0	-2.57212	2	0	3
0	1	2	0	1	2	13.2024	187	0	0	2.91581	0.815002	0	-3.16106	2	0	3
0	1	2	0	1	2		187	198	0.542466	2.91581	0.787174	0	-3.16106	2	0	3
0	1	2	0	1	2	11.8605	187	363	0.994521	2.91581	0.808913	0	-3.16106	2	0	3
0	1	2	0	1	2		187	568	1.55616	2.91581	0.619706	0	-3.16106	2	0	3
0	1	2	0	1	2	11.3306	187	769	2.10685	2.91581	0.635171	0	-3.16106	2	0	3
0	1	2	0	1	2		187	897	2.45753	2.91581	0.60513	0	-3.16106	2	0	3
0	1	2	0	1	2	12.1212	187	1100	3.0137	2.91581	0.62387	0	-3.16106	2	0	3
0	1	2	0	0	2	19.7569	188	0	0	6.29432	0.580505	0	-1.45032	3	1	4
0	1	2	0	0	2		188	258	0.706849	6.29432	0.574404	0	-1.45032	3	1	4
0	1	2	0	0	2	21.5243	188	401	1.09863	6.29432	0.632567	0	-1.45032	3	1	4
0	1	2	0	0	2		188	547	1.49863	6.29432	0.706848	0	-1.45032	3	1	4
0	1	2	0	0	2	20.5218	188	735	2.0137	6.29432	0.687693	0	-1.45032	3	1	4
0	1	2	0	0	2	21.0068	188	1176	3.22192	6.29432	0.774075	0	-1.45032	3	1	4
0	1	2	0	0	2		188			6.29432		0	-1.45032	3	1	4
0	1	1	0	0	2	14.5613	189	0	0	1.13895	0.866292	0	-1.25801	2	1	4
0	1	1	0	0	2		189	215	0.589041	1.13895	0.985162	0	-1.25801	2	1	4
0	1	1	0	0	2	16.5738	189	364	0.99726	1.13895	0.961566	0	-1.25801	2	1	4
0	1	1	0	0	2		189	538	1.47397	1.13895	0.93831	0	-1.25801	2	1	4
0	1	1	0	0	2	16.0359	189	733	2.00822	1.13895	0.787086	0	-1.25801	2	1	4
0	1	1	0	0	2		189	897	2.45753	1.13895	0.861581	0	-1.25801	2	1	4
0	1	1	0	0	2	15.4183	189	1091	2.98904	1.13895	0.967214	0	-1.25801	2	1	4
0	1	1	1	1	2		190	0	0	8.30116	0.766691	0	-1.6266	2	1	4
0	1	1	1	1	2		190	197	0.539726	8.30116	1.00938	0	-1.6266	2	1	4
0	1	1	1	1	2		190	376	1.03014	8.30116	0.750279	0	-1.6266	2	1	4
0	1	1	1	1	2		190	548	1.50137	8.30116	0.759863	0	-1.6266	2	1	4
0	1	1	1	1	2		190	754	2.06575	8.30116	0.876354	0	-1.6266	2	1	4
0	1	1	1	1	2		190	896	2.45479	8.30116	0.855935	0	-1.6266	2	1	4
0	1	1	1	1	2		190	1146	3.13973	8.30116	0.897789	0	-1.6266	2	1	4
1	1	2	0	0	2	17.129	191	0	0	-2.05613	0.886158	0	-3.66987	2	0	3
1	1	2	0	0	2		191	203	0.556164	-2.05613	0.948622	0	-3.66987	2	0	3
1	1	2	0	0	2	16.448	191	361	0.989041	-2.05613	0.646345	0	-3.66987	2	0	3
1	1	2	0	0	2		191	543	1.48767	-2.05613	0.784602	0	-3.66987	2	0	3
1	1	2	0	0	2	16.3574	191	729	1.99726	-2.05613	0.607146	0	-3.66987	2	0	3
1	1	2	0	0	2		191	999	2.73699	-2.05613	0.551183	0	-3.66987	2	0	3
1	1	2	0	0	2	15.7369	191	1090	2.9863	-2.05613	0.68365	0	-3.66987	2	0	3
0	1	2	0	1	2	12.959	192	0	0	3.27995	0.63469	0	-3.56971	2	0	3
0	1	2	0	1	2	13.2862	192	363	0.994521	3.27995	0.512606	0	-3.56971	2	0	3
0	1	2	0	1	2		192	538	1.47397	3.27995	0.711345	0	-3.56971	2	0	3
0	1	2	0	1	2	13.4367	192	749	2.05205	3.27995	0.639035	0	-3.56971	2	0	3
0	1	2	0	1	2		192	900	2.46575	3.27995	0.654483	0	-3.56971	2	0	3
0	1	2	0	1	2	13.4743	192	1090	2.9863	3.27995	0.790167	0	-3.56971	2	0	3
0	1	2	0	1	2		192			3.27995		0	-3.56971	2	0	3
1	1	3	0	1	2	14.5393	193	0	0	-0.821354	0.798079	0	-0.977564	2	2	4
1	1	3	0	1	2		193	196	0.536986	-0.821354	0.794557	0	-0.977564	2	2	4
1	1	3	0	1	2	16.5827	193	375	1.0274	-0.821354	0.938624	0	-0.977564	2	2	4
1	1	3	0	1	2		193	550	1.50685	-0.821354	0.588827	0	-0.977564	2	2	4
1	1	3	0	1	2	16.3314	193	729	1.99726	-0.821354	0.82184	0	-0.977564	2	2	4
1	1	3	0	1	2		193	1015	2.78082	-0.821354	0.829093	0	-0.977564	2	2	4
1	1	3	0	1	2	16.1578	193	1271	3.48219	-0.821354	0.892427	0	-0.977564	2	2	4
0	1	2	0	0	2	14.4863	194	0	0	0.769337	0.831181	0	-4.44712	2	0	2
0	1	2	0	0	2		194	196	0.536986	0.769337	0.809315	0	-4.44712	2	0	2
0	1	2	0	0	2	14.1633	194	375	1.0274	0.769337	0.857336	0	-4.44712	2	0	2
0	1	2	0	0	2		194	532	1.45753	0.769337	0.889246	0	-4.44712	2	0	2
0	1	2	0	0	2	13.565	194	726	1.98904	0.769337	0.925372	0	-4.44712	2	0	2
0	1	2	0	0	2		194	900	2.46575	0.769337	0.838375	0	-4.44712	2	0	2
0	1	2	0	0	2	14.0223	194	1105	3.0274	0.769337	0.874798	0	-4.44712	2	0	2
1	1	2	0	0	2	18.7102	195	0	0	2.0835	0.79098	0	-1.32212	2	1	4
1	1	2	0	0	2		195	203	0.556164	2.0835	0.733737	0	-1.32212	2	1	4
1	1	2	0	0	2	18.1431	195	370	1.0137	2.0835	0.761295	0	-1.32212	2	1	4
1	1	2	0	0	2		195	532	1.45753	2.0835	0.587066	0	-1.32212	2	1	4
1	1	2	0	0	2	18.2531	195	732	2.00548	2.0835	0.696203	0	-1.32212	2	1	4
1	1	2	0	0	2		195	900	2.46575	2.0835	0.614162	0	-1.32212	2	1	4
1	1	2	0	0	2	17.502	195	1099	3.01096	2.0835	0.644406	0	-1.32212	2	1	4
1	1	2	0	1	2	18.1152	196	0	0	4.03833	1.18827	0	-0.757212	2	2	4
1	1	2	0	1	2		196	206	0.564384	4.03833	1.17998	0	-0.757212	2	2	4
1	1	2	0	1	2	18.3467	196	374	1.02466	4.03833	1.15507	0	-0.757212	2	2	4
1	1	2	0	1	2		196	523	1.43288	4.03833	0.898956	0	-0.757212	2	2	4
1	1	2	0	1	2		196			4.03833		0	-0.757212	2	2	4
1	1	2	0	1	2		196			4.03833		0	-0.757212	2	2	4
1	1	2	0	1	2	16.1246	196			4.03833		0	-0.757212	2	2	4
1	1	2	0	1	2	15.6724	197	0	0	5.53593	0.843757	0	-1.78686	2	1	4
1	1	2	0	1	2		197	202	0.553425	5.53593	0.841858	0	-1.78686	2	1	4
1	1	2	0	1	2	17.2664	197	382	1.04658	5.53593	0.865502	0	-1.78686	2	1	4
1	1	2	0	1	2		197	531	1.45479	5.53593	0.579525	0	-1.78686	2	1	4
1	1	2	0	1	2	17.9884	197	732	2.00548	5.53593	0.879192	0	-1.78686	2	1	4
1	1	2	0	1	2		197	900	2.46575	5.53593	0.913469	0	-1.78686	2	1	4
1	1	2	0	1	2	18.0226	197	1092	2.99178	5.53593	0.856463	0	-1.78686	2	1	4
1	1	2	0	1	2	16.369	198	0	0	14.5325	0.849462	0	-0.829327	3	2	4
1	1	2	0	1	2		198	206	0.564384	14.5325	0.965228	0	-0.829327	3	2	4
1	1	2	0	1	2	20.2183	198	364	0.99726	14.5325	0.928135	0	-0.829327	3	2	4
1	1	2	0	1	2		198	532	1.45753	14.5325	0.804199	0	-0.829327	3	2	4
1	1	2	0	1	2	18.7783	198	732	2.00548	14.5325	0.830908	0	-0.829327	3	2	4
1	1	2	0	1	2		198	900	2.46575	14.5325	0.723126	0	-0.829327	3	2	4
1	1	2	0	1	2	19.0972	198	1127	3.08767	14.5325	0.65637	0	-0.829327	3	2	4
1	1	3	0	1	2	10.0837	199	0	0	14.0123	0.823092	0	-3.30529	2	0	2
1	1	3	0	1	2	12.6639	199	374	1.02466	14.0123	0.764841	0	-3.30529	2	0	2
1	1	3	0	1	2		199	532	1.45753	14.0123	0.753264	0	-3.30529	2	0	2
1	1	3	0	1	2		199	759	2.07945	14.0123	0.751191	0	-3.30529	2	0	2
1	1	3	0	1	2		199	901	2.46849	14.0123	0.761971	0	-3.30529	2	0	2
1	1	3	0	1	2	10.0885	199	1092	2.99178	14.0123	0.83642	0	-3.30529	2	0	2
1	1	3	0	1	2		199			14.0123		0	-3.30529	2	0	2
0	1	2	1	0	2	14.6189	200	0	0	-4.96646	0.755117	1	-3.69391	3	0	3
0	1	2	1	0	2		200	207	0.567123	-4.96646	0.846859	1	-3.69391	3	0	3
0	1	2	1	0	2	15.6676	200	362	0.991781	-4.96646	0.825891	1	-3.69391	3	0	3
0	1	2	1	0	2		200	532	1.45753	-4.96646	0.831773	1	-3.69391	3	0	3
0	1	2	1	0	2	15.6107	200	732	2.00548	-4.96646	0.799442	1	-3.69391	3	0	3
0	1	2	1	0	2		200	927	2.53973	-4.96646	0.868595	1	-3.69391	3	0	3
0	1	2	1	0	2	15.023	200	1095	3	-4.96646	0.865645	1	-3.69391	3	0	3
0	1	2	1	1	2	14.7526	201	0	0	-0.377823	0.726097	1	-0.757212	1	2	4
0	1	2	1	1	2		201	231	0.632877	-0.377823	0.413867	1	-0.757212	1	2	4
0	1	2	1	1	2	15.1101	201	376	1.03014	-0.377823	0.560989	1	-0.757212	1	2	4
0	1	2	1	1	2		201	581	1.59178	-0.377823	0.563545	1	-0.757212	1	2	4
0	1	2	1	1	2	15.7401	201	740	2.0274	-0.377823	0.472884	1	-0.757212	1	2	4
0	1	2	1	1	2		201	1013	2.77534	-0.377823	0.572224	1	-0.757212	1	2	4
0	1	2	1	1	2		201	1097	3.00548	-0.377823	0.560421	1	-0.757212	1	2	4
1	1	1	0	0	2	22.2469	202	0	0	11.2197	0.803214	0	-1.43029	1	1	4
1	1	1	0	0	2		202	218	0.59726	11.2197	0.806131	0	-1.43029	1	1	4
1	1	1	0	0	2	22.5324	202	372	1.01918	11.2197	0.76543	0	-1.43029	1	1	4
1	1	1	0	0	2		202	567	1.55342	11.2197	0.684363	0	-1.43029	1	1	4
1	1	1	0	0	2	22.6543	202	729	1.99726	11.2197	0.738315	0	-1.43029	1	1	4
1	1	1	0	0	2		202	897	2.45753	11.2197	0.701795	0	-1.43029	1	1	4
1	1	1	0	0	2	22.6897	202	1113	3.04931	11.2197	0.640534	0	-1.43029	1	1	4
1	1	2	0	0	3	19.5925	203	0	0	-4.04107	0.826508	0	-1.22596	1	1	4
1	1	2	0	0	3		203	183	0.50137	-4.04107	0.858942	0	-1.22596	1	1	4
1	1	2	0	0	3	20.0216	203	390	1.06849	-4.04107	0.855068	0	-1.22596	1	1	4
1	1	2	0	0	3		203	537	1.47123	-4.04107	0.790216	0	-1.22596	1	1	4
1	1	2	0	0	3	20.4122	203	770	2.10959	-4.04107	0.73075	0	-1.22596	1	1	4
1	1	2	0	0	3		203	888	2.43288	-4.04107	0.804298	0	-1.22596	1	1	4
1	1	2	0	0	3	20.0108	203	1082	2.96438	-4.04107	0.834987	0	-1.22596	1	1	4
1	1	2	0	1	2	18.4083	204	0	0	-9.85079	0.766665	0	-1.95913	2	1	4
1	1	2	0	1	2		204	204	0.558904	-9.85079	0.815999	0	-1.95913	2	1	4
1	1	2	0	1	2		204	419	1.14795	-9.85079	0.819045	0	-1.95913	2	1	4
1	1	2	0	1	2	17.8201	204	728	1.99452	-9.85079	0.724648	0	-1.95913	2	1	4
1	1	2	0	1	2		204	897	2.45753	-9.85079	0.856576	0	-1.95913	2	1	4
1	1	2	0	1	2	18.5121	204	1098	3.00822	-9.85079	0.880913	0	-1.95913	2	1	4
1	1	2	0	1	2		204			-9.85079		0	-1.95913	2	1	4
0	1	1	0	0	2	14.9296	205	0	0	-5.86721	1.01856	0	-0.909455	2	2	4
0	1	1	0	0	2		205	301	0.824658	-5.86721	0.816351	0	-0.909455	2	2	4
0	1	1	0	0	2	14.3516	205	387	1.06027	-5.86721	0.867801	0	-0.909455	2	2	4
0	1	1	0	0	2		205	616	1.68767	-5.86721	0.895547	0	-0.909455	2	2	4
0	1	1	0	0	2	14.649	205	728	1.99452	-5.86721	0.850222	0	-0.909455	2	2	4
0	1	1	0	0	2		205	897	2.45753	-5.86721	0.885906	0	-0.909455	2	2	4
0	1	1	0	0	2	13.6823	205	1105	3.0274	-5.86721	0.877804	0	-0.909455	2	2	4
0	1	2	0	0	2	13.6793	206	0	0	9.06776	0.702906	0	-3.3734	2	0	2
0	1	2	0	0	2		206	196	0.536986	9.06776	0.688857	0	-3.3734	2	0	2
0	1	2	0	0	2	13.9079	206	366	1.00274	9.06776	0.733635	0	-3.3734	2	0	2
0	1	2	0	0	2		206	562	1.53973	9.06776	0.554624	0	-3.3734	2	0	2
0	1	2	0	0	2	14.1092	206	748	2.04931	9.06776	0.419636	0	-3.3734	2	0	2
0	1	2	0	0	2		206	897	2.45753	9.06776	0.470732	0	-3.3734	2	0	2
0	1	2	0	0	2		206			9.06776		0	-3.3734	2	0	2
0	1	2	0	1	2	12.436	207	0	0	14.475	1.13787	0	-1.73077	2	1	4	1
0	1	2	0	1	2		207			14.475		0	-1.73077	2	1	4	1
0	1	2	0	1	2		207			14.475		0	-1.73077	2	1	4	1
0	1	2	0	1	2		207			14.475		0	-1.73077	2	1	4	1
0	1	2	0	1	2		207			14.475		0	-1.73077	2	1	4	1
0	1	2	0	1	2		207			14.475		0	-1.73077	2	1	4	1
0	1	2	0	1	2		207			14.475		0	-1.73077	2	1	4	1
0	1	2	0	0	2	16.3147	208	0	0	10.0534	0.755084	0	-1.24199	1	1	3
0	1	2	0	0	2		208	202	0.553425	10.0534	0.662087	0	-1.24199	1	1	3
0	1	2	0	0	2	16.2941	208	461	1.26301	10.0534	0.772639	0	-1.24199	1	1	3
0	1	2	0	0	2		208	545	1.49315	10.0534	0.576531	0	-1.24199	1	1	3
0	1	2	0	0	2		208	755	2.06849	10.0534	0.667151	0	-1.24199	1	1	3
0	1	2	0	0	2		208	904	2.47671	10.0534	0.705337	0	-1.24199	1	1	3
0	1	2	0	0	2		208	1226	3.3589	10.0534	0.727001	0	-1.24199	1	1	3
1	1	2	0	0	2	13.3921	209	0	0	9.80424	0.783787	0	-2.29567	2	0	3	1
1	1	2	0	0	2		209			9.80424		0	-2.29567	2	0	3	1
1	1	2	0	0	2		209			9.80424		0	-2.29567	2	0	3	1
1	1	2	0	0	2		209			9.80424		0	-2.29567	2	0	3	1
1	1	2	0	0	2		209			9.80424		0	-2.29567	2	0	3	1
1	1	2	0	0	2		209			9.80424		0	-2.29567	2	0	3	1
1	1	2	0	0	2		209			9.80424		0	-2.29567	2	0	3	1
1	1	2	0	0	2	17.7017	210	0	0	8.731	0.853917	0	-1.75881	2	1	3
1	1	2	0	0	2		210	210	0.575342	8.731	0.949076	0	-1.75881	2	1	3
1	1	2	0	0	2	20.4709	210	415	1.13699	8.731	1.037	0	-1.75881	2	1	3
1	1	2	0	0	2		210	567	1.55342	8.731	0.938439	0	-1.75881	2	1	3
1	1	2	0	0	2	21.1911	210	763	2.09041	8.731	0.771929	0	-1.75881	2	1	3
1	1	2	0	0	2		210	936	2.56438	8.731	0.82844	0	-1.75881	2	1	3
1	1	2	0	0	2	20.4082	210	1265	3.46575	8.731	0.783436	0	-1.75881	2	1	3
0	1	2	0	1	2	10.9964	211	0	0	11.4689	0.655621	0	-1.63061	2	1	4
0	1	2	0	1	2		211	201	0.550685	11.4689	0.87376	0	-1.63061	2	1	4
0	1	2	0	1	2	12.2977	211	373	1.02192	11.4689	0.756663	0	-1.63061	2	1	4
0	1	2	0	1	2		211	548	1.50137	11.4689	0.710766	0	-1.63061	2	1	4
0	1	2	0	1	2	12.8951	211	743	2.03562	11.4689	0.855827	0	-1.63061	2	1	4
0	1	2	0	1	2		211	936	2.56438	11.4689	0.929383	0	-1.63061	2	1	4
0	1	2	0	1	2	12.0644	211	1092	2.99178	11.4689	0.879295	0	-1.63061	2	1	4
1	1	2	0	0	2	16.4285	212	0	0	7.42231	0.893227	0	-3.56971	2	0	2
1	1	2	0	0	2		212	216	0.591781	7.42231	0.838004	0	-3.56971	2	0	2
1	1	2	0	0	2	15.0617	212	365	1	7.42231	0.751246	0	-3.56971	2	0	2
1	1	2	0	0	2		212	553	1.51507	7.42231	0.631916	0	-3.56971	2	0	2
1	1	2	0	0	2	15.2469	212	732	2.00548	7.42231	0.699078	0	-3.56971	2	0	2
1	1	2	0	0	2		212	890	2.43836	7.42231	0.635365	0	-3.56971	2	0	2
1	1	2	0	0	2	15.0617	212	1099	3.01096	7.42231	0.738301	0	-3.56971	2	0	2
1	1	2	0	0	2	17.5575	213	0	0	14.5407	0.843233	0	-3.48558	2	0	1
1	1	2	0	0	2		213	200	0.547945	14.5407	0.907593	0	-3.48558	2	0	1
1	1	2	0	0	2	17.3611	213	414	1.13425	14.5407	0.789689	0	-3.48558	2	0	1
1	1	2	0	0	2		213	530	1.45205	14.5407	0.838166	0	-3.48558	2	0	1
1	1	2	0	0	2	15.6794	213	732	2.00548	14.5407	0.831078	0	-3.48558	2	0	1
1	1	2	0	0	2		213	897	2.45753	14.5407	0.833009	0	-3.48558	2	0	1
1	1	2	0	0	2	15.8987	213	1099	3.01096	14.5407	0.850608	0	-3.48558	2	0	1
1	1	1	0	0	2	16.9799	214	0	0	3.09651	0.948613	0	-3.69391	2	0	1
1	1	1	0	0	2		214	196	0.536986	3.09651	0.903043	0	-3.69391	2	0	1
1	1	1	0	0	2	21.0797	214	370	1.0137	3.09651	0.832255	0	-3.69391	2	0	1
1	1	1	0	0	2		214	530	1.45205	3.09651	0.654946	0	-3.69391	2	0	1
1	1	1	0	0	2	21.9296	214	735	2.0137	3.09651	0.825468	0	-3.69391	2	0	1
1	1	1	0	0	2		214	928	2.54247	3.09651	0.930089	0	-3.69391	2	0	1
1	1	1	0	0	2	21.7009	214	1099	3.01096	3.09651	0.753884	0	-3.69391	2	0	1
1	1	2	0	1	2	19.2789	215	0	0	7.21971	1.04117	0	-1.44231	1	1	3
1	1	2	0	1	2		215	202	0.553425	7.21971	0.96897	0	-1.44231	1	1	3
1	1	2	0	1	2	18.7388	215	370	1.0137	7.21971	0.895459	0	-1.44231	1	1	3
1	1	2	0	1	2		215	530	1.45205	7.21971	1.04145	0	-1.44231	1	1	3
1	1	2	0	1	2	16.937	215	770	2.10959	7.21971	0.622215	0	-1.44231	1	1	3
1	1	2	0	1	2		215	917	2.51233	7.21971	0.615248	0	-1.44231	1	1	3
1	1	2	0	1	2	14.6035	215	1106	3.03014	7.21971	0.822793	0	-1.44231	1	1	3
1	1	2	0	0	2	13.7939	216	0	0	5.40726	1.16841	0	-1.97917	1	1	2
1	1	2	0	0	2		216	201	0.550685	5.40726	1.13271	0	-1.97917	1	1	2
1	1	2	0	0	2	14.3845	216	369	1.01096	5.40726	1.10177	0	-1.97917	1	1	2
1	1	2	0	0	2		216	529	1.44932	5.40726	1.09094	0	-1.97917	1	1	2
1	1	2	0	0	2	14.649	216	782	2.14247	5.40726	1.01736	0	-1.97917	1	1	2
1	1	2	0	0	2		216	896	2.45479	5.40726	0.880962	0	-1.97917	1	1	2
1	1	2	0	0	2	14.2271	216	1118	3.06301	5.40726	0.95657	0	-1.97917	1	1	2
0	1	2	1	1	2	18.3366	217	0	0	1.00205	0.812601	0	-0.945513	1	2	4
0	1	2	1	1	2		217	201	0.550685	1.00205	0.992702	0	-0.945513	1	2	4
0	1	2	1	1	2	17.8001	217	370	1.0137	1.00205	0.860189	0	-0.945513	1	2	4
0	1	2	1	1	2		217	530	1.45205	1.00205	0.762203	0	-0.945513	1	2	4
0	1	2	1	1	2	17.6055	217	753	2.06301	1.00205	0.765739	0	-0.945513	1	2	4
0	1	2	1	1	2		217	910	2.49315	1.00205	0.79814	0	-0.945513	1	2	4
0	1	2	1	1	2	18.2134	217	1153	3.1589	1.00205	0.769159	0	-0.945513	1	2	4
1	1	2	0	0	2	17.4953	218	0	0	2.28885	0.892336	0	-1.99119	2	1	3
1	1	2	0	0	2		218	202	0.553425	2.28885	0.966415	0	-1.99119	2	1	3
1	1	2	0	0	2	15.8028	218	403	1.10411	2.28885	1.00099	0	-1.99119	2	1	3
1	1	2	0	0	2		218	530	1.45205	2.28885	0.861802	0	-1.99119	2	1	3
1	1	2	0	0	2	16.3889	218	733	2.00822	2.28885	0.991374	0	-1.99119	2	1	3
1	1	2	0	0	2		218	899	2.46301	2.28885	0.985485	0	-1.99119	2	1	3
1	1	2	0	0	2	16.2346	218	1099	3.01096	2.28885	1.01198	0	-1.99119	2	1	3
1	1	3	0	0	2	19.8765	219	0	0	4.78303	0.760529	0	-1.85897	2	1	4
1	1	3	0	0	2		219	208	0.569863	4.78303	1.02267	0	-1.85897	2	1	4
1	1	3	0	0	2	19.7115	219	364	0.99726	4.78303	1.00441	0	-1.85897	2	1	4
1	1	3	0	0	2		219	530	1.45205	4.78303	0.811563	0	-1.85897	2	1	4
1	1	3	0	0	2	20.5175	219	732	2.00548	4.78303	0.661049	0	-1.85897	2	1	4
1	1	3	0	0	2		219	899	2.46301	4.78303	0.63078	0	-1.85897	2	1	4
1	1	3	0	0	2	20.5499	219	1111	3.04384	4.78303	0.712323	0	-1.85897	2	1	4
1	1	3	0	0	2	18.9061	220	0	0	11.7755	0.839373	0	-3.12099	2	0	2
1	1	3	0	0	2		220	202	0.553425	11.7755	0.636145	0	-3.12099	2	0	2
1	1	3	0	0	2	16.3496	220	537	1.47123	11.7755	0.476951	0	-3.12099	2	0	2
1	1	3	0	0	2		220			11.7755		0	-3.12099	2	0	2
1	1	3	0	0	2		220			11.7755		0	-3.12099	2	0	2
1	1	3	0	0	2		220			11.7755		0	-3.12099	2	0	2
1	1	3	0	0	2		220			11.7755		0	-3.12099	2	0	2
1	1	2	0	0	2	25.7483	221	0	0	0.117729	0.583377	0	-1.80288	1	1	1
1	1	2	0	0	2		221	206	0.564384	0.117729	0.700629	0	-1.80288	1	1	1
1	1	2	0	0	2	24.5623	221	370	1.0137	0.117729	0.685322	0	-1.80288	1	1	1
1	1	2	0	0	2		221	529	1.44932	0.117729	0.624793	0	-1.80288	1	1	1
1	1	2	0	0	2	25.2493	221	724	1.98356	0.117729	0.671969	0	-1.80288	1	1	1
1	1	2	0	0	2		221	888	2.43288	0.117729	0.630546	0	-1.80288	1	1	1
1	1	2	0	0	2	23.3241	221	1082	2.96438	0.117729	0.71266	0	-1.80288	1	1	1
1	1	2	1	0	2	12.8505	222	0	0	3.73717	0.908232	0	-4.32692	1	0	1
1	1	2	1	0	2		222	202	0.553425	3.73717	1.05937	0	-4.32692	1	0	1
1	1	2	1	0	2	14.1198	222	370	1.0137	3.73717	1.01214	0	-4.32692	1	0	1
1	1	2	1	0	2		222	530	1.45205	3.73717	0.689272	0	-4.32692	1	0	1
1	1	2	1	0	2	14.3038	222	735	2.0137	3.73717	0.734975	0	-4.32692	1	0	1
1	1	2	1	0	2		222	1029	2.81918	3.73717	0.697074	0	-4.32692	1	0	1
1	1	2	1	0	2	13.2325	222	1099	3.01096	3.73717	0.765551	0	-4.32692	1	0	1
1	1	2	1	0	2	16.7564	223	0	0	14.4148	0.754427	0	-3.26923	1	0	1
1	1	2	1	0	2		223	201	0.550685	14.4148	0.692036	0	-3.26923	1	0	1
1	1	2	1	0	2	22.3754	223	370	1.0137	14.4148	0.766692	0	-3.26923	1	0	1
1	1	2	1	0	2		223	530	1.45205	14.4148	1.02601	0	-3.26923	1	0	1
1	1	2	1	0	2	22.2158	223	733	2.00822	14.4148	0.94213	0	-3.26923	1	0	1
1	1	2	1	0	2		223	882	2.41644	14.4148	0.966641	0	-3.26923	1	0	1
1	1	2	1	0	2	20.3706	223	1109	3.03836	14.4148	0.823566	0	-3.26923	1	0	1
1	1	2	0	0	2	16.2328	224	0	0	13.7276	0.949451	0	-2.45593	2	0	3
1	1	2	0	0	2		224	203	0.556164	13.7276	1.16006	0	-2.45593	2	0	3
1	1	2	0	0	2	15.2595	224	367	1.00548	13.7276	0.980663	0	-2.45593	2	0	3
1	1	2	0	0	2		224	514	1.40822	13.7276	0.956533	0	-2.45593	2	0	3
1	1	2	0	0	2	15.4919	224	730	2	13.7276	0.770725	0	-2.45593	2	0	3
1	1	2	0	0	2		224	889	2.43562	13.7276	0.8576	0	-2.45593	2	0	3
1	1	2	0	0	2	14.1522	224	1157	3.16986	13.7276	0.796571	0	-2.45593	2	0	3
1	1	2	0	1	2	15.8194	225	0	0	8.68172	0.97484	0	-1.38221	1	1	4
1	1	2	0	1	2		225	198	0.542466	8.68172	0.935274	0	-1.38221	1	1	4
1	1	2	0	1	2	14.9294	225	371	1.01644	8.68172	0.879689	0	-1.38221	1	1	4
1	1	2	0	1	2		225	528	1.44658	8.68172	0.754439	0	-1.38221	1	1	4
1	1	2	0	1	2	15.2868	225	730	2	8.68172	0.793284	0	-1.38221	1	1	4
1	1	2	0	1	2		225	896	2.45479	8.68172	0.878213	0	-1.38221	1	1	4
1	1	2	0	1	2	15.9707	225	1100	3.0137	8.68172	0.992825	0	-1.38221	1	1	4
1	1	2	0	0	2	19.4723	226	0	0	10.1273	0.897471	0	-2.79647	1	0	1
1	1	2	0	0	2	19.3983	226	492	1.34795	10.1273	0.921932	0	-2.79647	1	0	1
1	1	2	0	0	2		226	610	1.67123	10.1273	0.96498	0	-2.79647	1	0	1
1	1	2	0	0	2		226			10.1273		0	-2.79647	1	0	1
1	1	2	0	0	2		226			10.1273		0	-2.79647	1	0	1
1	1	2	0	0	2		226			10.1273		0	-2.79647	1	0	1
1	1	2	0	0	2		226			10.1273		0	-2.79647	1	0	1
0	1	2	0	0	2	14.6334	227	0	0	0.0273781	1.02116	0	-1.39824	2	1	4
0	1	2	0	0	2		227	197	0.539726	0.0273781	0.918918	0	-1.39824	2	1	4
0	1	2	0	0	2	14.1404	227	382	1.04658	0.0273781	0.905686	0	-1.39824	2	1	4
0	1	2	0	0	2		227	555	1.52055	0.0273781	0.801473	0	-1.39824	2	1	4
0	1	2	0	0	2	13.88	227	730	2	0.0273781	0.734909	0	-1.39824	2	1	4
0	1	2	0	0	2		227	907	2.48493	0.0273781	0.89978	0	-1.39824	2	1	4
0	1	2	0	0	2	13.7937	227	1100	3.0137	0.0273781	0.798117	0	-1.39824	2	1	4
0	1	2	0	0	2	13.3155	228	0	0	3.68515	0.782627	0	-3.02484	2	0	2
0	1	2	0	0	2		228	259	0.709589	3.68515	0.779928	0	-3.02484	2	0	2
0	1	2	0	0	2	12.1505	228	368	1.00822	3.68515	0.750258	0	-3.02484	2	0	2
0	1	2	0	0	2		228	567	1.55342	3.68515	0.666554	0	-3.02484	2	0	2
0	1	2	0	0	2	12.4789	228	742	2.03288	3.68515	0.895391	0	-3.02484	2	0	2
0	1	2	0	0	2		228	897	2.45753	3.68515	0.914092	0	-3.02484	2	0	2
0	1	2	0	0	2	12.7604	228	1165	3.19178	3.68515	0.85567	0	-3.02484	2	0	2
1	1	2	0	0	2	12.5834	229	0	0	9.14169	0.924506	0	-1.95913	2	1	4
1	1	2	0	0	2		229	199	0.545205	9.14169	0.911372	0	-1.95913	2	1	4
1	1	2	0	0	2	15.1947	229	367	1.00548	9.14169	0.956106	0	-1.95913	2	1	4
1	1	2	0	0	2		229	527	1.44384	9.14169	0.890785	0	-1.95913	2	1	4
1	1	2	0	0	2	14.6252	229	730	2	9.14169	0.922171	0	-1.95913	2	1	4
1	1	2	0	0	2		229	896	2.45479	9.14169	0.941366	0	-1.95913	2	1	4
1	1	2	0	0	2	14.3014	229	1099	3.01096	9.14169	0.871324	0	-1.95913	2	1	4
1	1	2	0	1	2	12.1879	230	0	0	12.5832	0.691577	0	-1.29407	1	1	4
1	1	2	0	1	2		230	199	0.545205	12.5832	0.739416	0	-1.29407	1	1	4
1	1	2	0	1	2	15.7963	230	367	1.00548	12.5832	0.643347	0	-1.29407	1	1	4
1	1	2	0	1	2		230	527	1.44384	12.5832	0.64528	0	-1.29407	1	1	4
1	1	2	0	1	2	16.8064	230	749	2.05205	12.5832	0.586994	0	-1.29407	1	1	4
1	1	2	0	1	2		230	904	2.47671	12.5832	0.550486	0	-1.29407	1	1	4
1	1	2	0	1	2	15.0419	230	1115	3.05479	12.5832	0.511751	0	-1.29407	1	1	4
0	1	1	0	1	2	15.635	231	0	0	2.20123	0.756632	0	-0.769231	2	2	4
0	1	1	0	1	2		231	197	0.539726	2.20123	0.830528	0	-0.769231	2	2	4
0	1	1	0	1	2	15.5333	231	366	1.00274	2.20123	0.924021	0	-0.769231	2	2	4
0	1	1	0	1	2		231	560	1.53425	2.20123	0.799582	0	-0.769231	2	2	4
0	1	1	0	1	2	15.5591	231	729	1.99726	2.20123	0.811173	0	-0.769231	2	2	4
0	1	1	0	1	2		231	894	2.44932	2.20123	0.58544	0	-0.769231	2	2	4
0	1	1	0	1	2	14.9688	231	1099	3.01096	2.20123	0.720054	0	-0.769231	2	2	4
0	1	1	0	0	2	16.4101	232	0	0	2.3655	0.864552	0	-3.05288	2	0	2
0	1	1	0	0	2		232	201	0.550685	2.3655	0.813584	0	-3.05288	2	0	2
0	1	1	0	0	2	17.3947	232	462	1.26575	2.3655	0.633284	0	-3.05288	2	0	2
0	1	1	0	0	2		232	583	1.59726	2.3655	0.823906	0	-3.05288	2	0	2
0	1	1	0	0	2	17.1087	232	729	1.99726	2.3655	0.797244	0	-3.05288	2	0	2
0	1	1	0	0	2		232	896	2.45479	2.3655	0.810132	0	-3.05288	2	0	2
0	1	1	0	0	2	16.5752	232	1099	3.01096	2.3655	0.715059	0	-3.05288	2	0	2
0	1	2	1	1	2	15.3935	233	0	0	-3.46064	0.935034	0	-1.46635	1	1	4
0	1	2	1	1	2		233	184	0.50411	-3.46064	1.01842	0	-1.46635	1	1	4
0	1	2	1	1	2	15.702	233	369	1.01096	-3.46064	1.1153	0	-1.46635	1	1	4
0	1	2	1	1	2		233	526	1.4411	-3.46064	1.12563	0	-1.46635	1	1	4
0	1	2	1	1	2	16.0488	233	730	2	-3.46064	1.01482	0	-1.46635	1	1	4
0	1	2	1	1	2		233	896	2.45479	-3.46064	1.00245	0	-1.46635	1	1	4
0	1	2	1	1	2	15.2	233	1099	3.01096	-3.46064	1.05905	0	-1.46635	1	1	4
0	1	2	0	0	2	15.8984	234	0	0	12.0137	0.839636	0	-3.10096	1	0	1
0	1	2	0	0	2		234	198	0.542466	12.0137	0.874623	0	-3.10096	1	0	1
0	1	2	0	0	2	15.4298	234	365	1	12.0137	0.812461	0	-3.10096	1	0	1
0	1	2	0	0	2		234	575	1.57534	12.0137	0.913897	0	-3.10096	1	0	1
0	1	2	0	0	2	15.9875	234	730	2	12.0137	0.87549	0	-3.10096	1	0	1
0	1	2	0	0	2		234	897	2.45753	12.0137	0.903581	0	-3.10096	1	0	1
0	1	2	0	0	2	15.7703	234	1121	3.07123	12.0137	0.975466	0	-3.10096	1	0	1
1	1	2	0	0	2	18.9658	235	0	0	14.3682	0.864841	0	-2.84054	1	0	2
1	1	2	0	0	2		235	200	0.547945	14.3682	0.875993	0	-2.84054	1	0	2
1	1	2	0	0	2	18.2242	235	368	1.00822	14.3682	0.869838	0	-2.84054	1	0	2
1	1	2	0	0	2		235	526	1.4411	14.3682	0.721364	0	-2.84054	1	0	2
1	1	2	0	0	2	19.051	235	729	1.99726	14.3682	0.757732	0	-2.84054	1	0	2
1	1	2	0	0	2		235	896	2.45479	14.3682	0.834429	0	-2.84054	1	0	2
1	1	2	0	0	2	17.2893	235	1098	3.00822	14.3682	0.813556	0	-2.84054	1	0	2
1	1	1	0	0	2	19.3426	236	0	0	-0.0629692	1.22552	0	-1.47436	2	1	4
1	1	1	0	0	2		236	180	0.493151	-0.0629692	1.22958	0	-1.47436	2	1	4
1	1	1	0	0	2		236			-0.0629692		0	-1.47436	2	1	4
1	1	1	0	0	2		236			-0.0629692		0	-1.47436	2	1	4
1	1	1	0	0	2		236			-0.0629692		0	-1.47436	2	1	4
1	1	1	0	0	2		236			-0.0629692		0	-1.47436	2	1	4
1	1	1	0	0	2		236			-0.0629692		0	-1.47436	2	1	4
0	1	2	1	0	2	17.3107	237	0	0	1.56605	0.93918	0
0	1	2	1	0	2		237	210	0.575342	1.56605	0.890695	0
0	1	2	1	0	2	17.3003	237	370	1.0137	1.56605	0.952964	0
0	1	2	1	0	2		237	526	1.4411	1.56605	0.865586	0
0	1	2	1	0	2	16.786	237	739	2.02466	1.56605	0.941835	0
0	1	2	1	0	2		237	985	2.69863	1.56605	0.94694	0
0	1	2	1	0	2	17.4747	237	1104	3.02466	1.56605	0.895629	0
0	1	2	0	1	2	13.8843	238	0	0	-5.62628	0.877124	1	-1.85497	2	1	4
0	1	2	0	1	2		238	200	0.547945	-5.62628	0.892462	1	-1.85497	2	1	4
0	1	2	0	1	2	14.2298	238	382	1.04658	-5.62628	0.842763	1	-1.85497	2	1	4
0	1	2	0	1	2		238	525	1.43836	-5.62628	0.824561	1	-1.85497	2	1	4
0	1	2	0	1	2	12.5987	238	753	2.06301	-5.62628	0.721561	1	-1.85497	2	1	4
0	1	2	0	1	2		238	914	2.50411	-5.62628	0.720998	1	-1.85497	2	1	4
0	1	2	0	1	2	12.1579	238	1104	3.02466	-5.62628	0.717876	1	-1.85497	2	1	4
1	1	2	0	1	2	19.1348	239	0	0	11.5702	0.656576	0	-2.07131	1	0	3
1	1	2	0	1	2		239	202	0.553425	11.5702	0.692161	0	-2.07131	1	0	3
1	1	2	0	1	2		239			11.5702		0	-2.07131	1	0	3
1	1	2	0	1	2		239			11.5702		0	-2.07131	1	0	3
1	1	2	0	1	2		239			11.5702		0	-2.07131	1	0	3
1	1	2	0	1	2		239			11.5702		0	-2.07131	1	0	3
1	1	2	0	1	2		239			11.5702		0	-2.07131	1	0	3
0	1	1	0	0	2	15.4888	240	0	0	5.62902	0.940955	0
0	1	1	0	0	2		240	201	0.550685	5.62902	0.877884	0
0	1	1	0	0	2	15.6428	240	479	1.31233	5.62902	0.907466	0
0	1	1	0	0	2		240	578	1.58356	5.62902	0.981145	0
0	1	1	0	0	2	14.4491	240	741	2.03014	5.62902	0.926823	0
0	1	1	0	0	2		240	895	2.45205	5.62902	0.889052	0
0	1	1	0	0	2	14.7371	240	1113	3.04931	5.62902	0.907524	0
0	1	2	0	1	2	17.8806	241	0	0	-0.032856	0.510073	0	-0.72516	2	2	4
0	1	2	0	1	2	17.6747	241	421	1.15342	-0.032856	0.650289	0	-0.72516	2	2	4
0	1	2	0	1	2		241	520	1.42466	-0.032856	0.521697	0	-0.72516	2	2	4
0	1	2	0	1	2	18	241	840	2.30137	-0.032856	0.584075	0	-0.72516	2	2	4
0	1	2	0	1	2	18.0444	241	1204	3.29863	-0.032856	0.507112	0	-0.72516	2	2	4
0	1	2	0	1	2		241			-0.032856		0	-0.72516	2	2	4
0	1	2	0	1	2		241			-0.032856		0	-0.72516	2	2	4
0	1	1	0	1	2	13.8476	242	0	0	0.298428	0.988012	0	-2.20753	2	0	3
0	1	1	0	1	2		242	196	0.536986	0.298428	1.13961	0	-2.20753	2	0	3
0	1	1	0	1	2	13.4272	242	364	0.99726	0.298428	1.19305	0	-2.20753	2	0	3
0	1	1	0	1	2		242	521	1.4274	0.298428	1.07027	0	-2.20753	2	0	3
0	1	1	0	1	2	13.1864	242	744	2.03836	0.298428	1.08167	0	-2.20753	2	0	3
0	1	1	0	1	2		242	891	2.4411	0.298428	1.08825	0	-2.20753	2	0	3
0	1	1	0	1	2	13.4435	242	1094	2.99726	0.298428	1.02104	0	-2.20753	2	0	3
1	1	3	1	0	2	18.5251	243	0	0	-2.07529	0.659315	0	-1.47436	2	1	4
1	1	3	1	0	2		243	196	0.536986	-2.07529	0.589735	0	-1.47436	2	1	4
1	1	3	1	0	2		243	364	0.99726	-2.07529	0.519538	0	-1.47436	2	1	4
1	1	3	1	0	2		243	524	1.43562	-2.07529	0.446943	0	-1.47436	2	1	4
1	1	3	1	0	2	17.8119	243	737	2.01918	-2.07529	0.56445	0	-1.47436	2	1	4
1	1	3	1	0	2		243	892	2.44384	-2.07529	0.605876	0	-1.47436	2	1	4
1	1	3	1	0	2	17.3377	243	1099	3.01096	-2.07529	0.531277	0	-1.47436	2	1	4
1	1	2	0	0	2	19.9176	244	0	0	4	0.65762	0	-2.02724	1	0	2
1	1	2	0	0	2		244	267	0.731507	4	0.736014	0	-2.02724	1	0	2
1	1	2	0	0	2	20.6883	244	414	1.13425	4	0.749613	0	-2.02724	1	0	2
1	1	2	0	0	2		244	524	1.43562	4	0.798891	0	-2.02724	1	0	2
1	1	2	0	0	2	19.3198	244	843	2.30959	4	0.681989	0	-2.02724	1	0	2
1	1	2	0	0	2		244	895	2.45205	4	0.678492	0	-2.02724	1	0	2
1	1	2	0	0	2	20.5698	244	1205	3.30137	4	0.734239	0	-2.02724	1	0	2
0	1	1	0	1	2	13.6625	245	0	0	-9.17454	0.71938	0	-2.13141	2	0	3
0	1	1	0	1	2		245	197	0.539726	-9.17454	0.852015	0	-2.13141	2	0	3
0	1	1	0	1	2	14.2874	245	364	0.99726	-9.17454	0.73958	0	-2.13141	2	0	3
0	1	1	0	1	2		245	540	1.47945	-9.17454	0.825413	0	-2.13141	2	0	3
0	1	1	0	1	2	14.3777	245	737	2.01918	-9.17454	0.837741	0	-2.13141	2	0	3
0	1	1	0	1	2		245	905	2.47945	-9.17454	0.882566	0	-2.13141	2	0	3
0	1	1	0	1	2	14.0604	245	1123	3.07671	-9.17454	0.83551	0	-2.13141	2	0	3
1	1	1	0	0	2	18.0623	246	0	0	3.24162	0.992518	0	-3.33333	1	0	1
1	1	1	0	0	2		246	203	0.556164	3.24162	1.00394	0	-3.33333	1	0	1
1	1	1	0	0	2	20.346	246	344	0.942466	3.24162	0.981134	0	-3.33333	1	0	1
1	1	1	0	0	2		246	524	1.43562	3.24162	0.831059	0	-3.33333	1	0	1
1	1	1	0	0	2	20.346	246	737	2.01918	3.24162	1.01159	0	-3.33333	1	0	1
1	1	1	0	0	2		246	895	2.45205	3.24162	0.906481	0	-3.33333	1	0	1
1	1	1	0	0	2	20.2422	246	1095	3	3.24162	0.982342	0	-3.33333	1	0	1
1	1	1	1	1	2	12.1553	247	0	0	8.34223	0.963663	0	-1.78686	1	1	3
1	1	1	1	1	2		247	197	0.539726	8.34223	0.975992	0	-1.78686	1	1	3
1	1	1	1	1	2	14.3849	247	364	0.99726	8.34223	0.962548	0	-1.78686	1	1	3
1	1	1	1	1	2		247	526	1.4411	8.34223	0.813755	0	-1.78686	1	1	3
1	1	1	1	1	2	11.9043	247	738	2.02192	8.34223	0.90788	0	-1.78686	1	1	3
1	1	1	1	1	2		247	944	2.5863	8.34223	0.789678	0	-1.78686	1	1	3
1	1	1	1	1	2		247			8.34223		0	-1.78686	1	1	3
0	1	2	0	1	2	12.8204	248	0	0	4.61875	0.937935	0	-0.921474	1	2	4
0	1	2	0	1	2		248	308	0.843836	4.61875	1.00669	0	-0.921474	1	2	4
0	1	2	0	1	2	12.3705	248	443	1.2137	4.61875	0.985569	0	-0.921474	1	2	4
0	1	2	0	1	2	12.98	248	732	2.00548	4.61875	0.946354	0	-0.921474	1	2	4
0	1	2	0	1	2		248	889	2.43562	4.61875	0.919252	0	-0.921474	1	2	4
0	1	2	0	1	2	13.3744	248	1122	3.07397	4.61875	0.948107	0	-0.921474	1	2	4
0	1	2	0	1	2		248			4.61875		0	-0.921474	1	2	4
1	1	1	0	0	2	18.8821	249	0	0	7.82204	0.893493	0	-5.20833	2	0	1
1	1	1	0	0	2		249	190	0.520548	7.82204	1.05277	0	-5.20833	2	0	1
1	1	1	0	0	2	18.8727	249	372	1.01918	7.82204	1.01785	0	-5.20833	2	0	1
1	1	1	0	0	2		249	520	1.42466	7.82204	0.820331	0	-5.20833	2	0	1
1	1	1	0	0	2	19.0693	249	732	2.00548	7.82204	0.936015	0	-5.20833	2	0	1
1	1	1	0	0	2		249	890	2.43836	7.82204	0.91362	0	-5.20833	2	0	1
1	1	1	0	0	2	18.3373	249	1138	3.11781	7.82204	0.978752	0	-5.20833	2	0	1
1	1	2	0	1	2	18.875	250	0	0	-1.27858	0.971434	0	-1.9992	1	1	2
1	1	2	0	1	2		250	191	0.523288	-1.27858	0.880477	0	-1.9992	1	1	2
1	1	2	0	1	2	19.9875	250	410	1.12329	-1.27858	0.85448	0	-1.9992	1	1	2
1	1	2	0	1	2		250	553	1.51507	-1.27858	0.762151	0	-1.9992	1	1	2
1	1	2	0	1	2	19.4242	250	988	2.70685	-1.27858	0.689633	0	-1.9992	1	1	2
1	1	2	0	1	2	17.979	250	1150	3.15068	-1.27858	0.664131	0	-1.9992	1	1	2
1	1	2	0	1	2		250			-1.27858		0	-1.9992	1	1	2
0	1	1	0	0	2	14.3867	251	0	0	9.52225	0.995893	0	-3.33333	2	0	3	1
0	1	1	0	0	2		251			9.52225		0	-3.33333	2	0	3	1
0	1	1	0	0	2		251			9.52225		0	-3.33333	2	0	3	1
0	1	1	0	0	2		251			9.52225		0	-3.33333	2	0	3	1
0	1	1	0	0	2		251			9.52225		0	-3.33333	2	0	3	1
0	1	1	0	0	2		251			9.52225		0	-3.33333	2	0	3	1
0	1	1	0	0	2		251			9.52225		0	-3.33333	2	0	3	1
1	1	2	0	0	2	19.6028	252	0	0	8.39973	0.695478	0	-1.97917	1	1	1
1	1	2	0	0	2		252	196	0.536986	8.39973	0.764129	0	-1.97917	1	1	1
1	1	2	0	0	2	21.6277	252	372	1.01918	8.39973	0.701489	0	-1.97917	1	1	1
1	1	2	0	0	2		252	528	1.44658	8.39973	0.653753	0	-1.97917	1	1	1
1	1	2	0	0	2	21.262	252	732	2.00548	8.39973	0.688458	0	-1.97917	1	1	1
1	1	2	0	0	2		252	890	2.43836	8.39973	0.691016	0	-1.97917	1	1	1
1	1	2	0	0	2	20.5503	252	1102	3.01918	8.39973	0.675365	0	-1.97917	1	1	1
1	1	2	1	1	2	21.5161	253	0	0	-2.52977	0.848289	0	-2.25962	2	0	2
1	1	2	1	1	2		253	195	0.534247	-2.52977	0.860995	0	-2.25962	2	0	2
1	1	2	1	1	2	21.8858	253	363	0.994521	-2.52977	0.830462	0	-2.25962	2	0	2
1	1	2	1	1	2		253	525	1.43836	-2.52977	0.779196	0	-2.25962	2	0	2
1	1	2	1	1	2	20.5953	253	751	2.05753	-2.52977	0.843612	0	-2.25962	2	0	2
1	1	2	1	1	2		253	982	2.69041	-2.52977	0.846597	0	-2.25962	2	0	2
1	1	2	1	1	2	20.8333	253	1107	3.03288	-2.52977	0.804776	0	-2.25962	2	0	2
1	1	1	0	0	2	19.1103	254	0	0	-10.8802	0.88198	0	-2.79647	1	0	1
1	1	1	0	0	2		254	202	0.553425	-10.8802	0.962987	0	-2.79647	1	0	1
1	1	1	0	0	2	19.7842	254	399	1.09315	-10.8802	0.915001	0	-2.79647	1	0	1
1	1	1	0	0	2		254	520	1.42466	-10.8802	0.837661	0	-2.79647	1	0	1
1	1	1	0	0	2	19.7318	254	743	2.03562	-10.8802	0.819548	0	-2.79647	1	0	1
1	1	1	0	0	2		254	890	2.43836	-10.8802	0.855217	0	-2.79647	1	0	1
1	1	1	0	0	2	19.4943	254	1176	3.22192	-10.8802	0.852971	0	-2.79647	1	0	1
1	1	1	0	1	3	13.4646	255	0	0	-4.95551	0.93176	0	-3.54567	1	0	1
1	1	1	0	1	3		255	183	0.50137	-4.95551	0.908043	0	-3.54567	1	0	1
1	1	1	0	1	3	14.2856	255	351	0.961644	-4.95551	0.917197	0	-3.54567	1	0	1
1	1	1	0	1	3		255	599	1.6411	-4.95551	0.912053	0	-3.54567	1	0	1
1	1	1	0	1	3	12.6503	255	784	2.14795	-4.95551	0.975093	0	-3.54567	1	0	1
1	1	1	0	1	3		255	890	2.43836	-4.95551	0.936572	0	-3.54567	1	0	1
1	1	1	0	1	3	13.6742	255	1081	2.96164	-4.95551	0.876763	0	-3.54567	1	0	1
1	1	2	0	1	2	19.4154	256	0	0	10.9569	0.913397	0	-2.25962	2	0	3
1	1	2	0	1	2		256	195	0.534247	10.9569	1.08932	0	-2.25962	2	0	3
1	1	2	0	1	2	19.2178	256	367	1.00548	10.9569	1.00121	0	-2.25962	2	0	3
1	1	2	0	1	2		256	532	1.45753	10.9569	0.791751	0	-2.25962	2	0	3
1	1	2	0	1	2	18.5628	256	734	2.01096	10.9569	0.838233	0	-2.25962	2	0	3
1	1	2	0	1	2		256	889	2.43562	10.9569	0.806564	0	-2.25962	2	0	3
1	1	2	0	1	2	18.821	256	1123	3.07671	10.9569	0.714832	0	-2.25962	2	0	3
0	1	1	0	0	2	16.3897	257	0	0	-3.06639	0.723688	0	-2.30769	1	0	2
0	1	1	0	0	2		257	199	0.545205	-3.06639	0.743415	0	-2.30769	1	0	2
0	1	1	0	0	2	15.6157	257	367	1.00548	-3.06639	0.720451	0	-2.30769	1	0	2
0	1	1	0	0	2		257	541	1.48219	-3.06639	0.688912	0	-2.30769	1	0	2
0	1	1	0	0	2	15.6157	257	734	2.01096	-3.06639	0.72855	0	-2.30769	1	0	2
0	1	1	0	0	2		257	909	2.49041	-3.06639	0.745371	0	-2.30769	1	0	2
0	1	1	0	0	2	15.5107	257	1182	3.23836	-3.06639	0.703507	0	-2.30769	1	0	2
0	1	2	0	0	2	17.321	258	0	0	-2.30527	0.89228	0	-2.2516		0
0	1	2	0	0	2		258	195	0.534247	-2.30527	0.895824	0	-2.2516		0
0	1	2	0	0	2	17.2635	258	441	1.20822	-2.30527	0.888606	0	-2.2516		0
0	1	2	0	0	2	17.4472	258	764	2.09315	-2.30527	0.876808	0	-2.2516		0
0	1	2	0	0	2		258	899	2.46301	-2.30527	0.864452	0	-2.2516		0
0	1	2	0	0	2	16.8595	258	1115	3.05479	-2.30527	0.892119	0	-2.2516		0
0	1	2	0	0	2		258			-2.30527		0	-2.2516		0
1	1	1	0	0	2	17.6653	259	0	0	3.68789	0.836128	0	-2.35176	2	0	2
1	1	1	0	0	2		259	202	0.553425	3.68789	0.971899	0	-2.35176	2	0	2
1	1	1	0	0	2	21.3605	259	356	0.975342	3.68789	0.953462	0	-2.35176	2	0	2
1	1	1	0	0	2		259	523	1.43288	3.68789	0.778109	0	-2.35176	2	0	2
1	1	1	0	0	2	22.6939	259	734	2.01096	3.68789	0.757451	0	-2.35176	2	0	2
1	1	1	0	0	2		259	890	2.43836	3.68789	0.896327	0	-2.35176	2	0	2
1	1	1	0	0	2	21.0939	259	1105	3.0274	3.68789	0.918654	0	-2.35176	2	0	2
1	1	1	0	0	2	17.5239	260	0	0	-8.99932	0.79818	0	-3.20513	2	0	2
1	1	1	0	0	2		260	195	0.534247	-8.99932	0.868095	0	-3.20513	2	0	2
1	1	1	0	0	2	20.7522	260	393	1.07671	-8.99932	0.785114	0	-3.20513	2	0	2
1	1	1	0	0	2		260	573	1.56986	-8.99932	0.821042	0	-3.20513	2	0	2
1	1	1	0	0	2	21.3536	260	741	2.03014	-8.99932	0.803976	0	-3.20513	2	0	2
1	1	1	0	0	2		260	890	2.43836	-8.99932	0.721522	0	-3.20513	2	0	2
1	1	1	0	0	2	20.0738	260	1106	3.03014	-8.99932	0.824904	0	-3.20513	2	0	2
1	1	3	1	0	2	17.0873	261	0	0	12.3696	0.612785	0	-2.41587	1	0	1
1	1	3	1	0	2		261	224	0.613699	12.3696	0.785729	0	-2.41587	1	0	1
1	1	3	1	0	2	21.2068	261	360	0.986301	12.3696	0.758953	0	-2.41587	1	0	1
1	1	3	1	0	2		261	559	1.53151	12.3696	0.80103	0	-2.41587	1	0	1
1	1	3	1	0	2	20.216	261	766	2.09863	12.3696	0.51007	0	-2.41587	1	0	1
1	1	3	1	0	2		261	1018	2.78904	12.3696		0	-2.41587	1	0	1
1	1	3	1	0	2		261	1110	3.0411	12.3696	0.532946	0	-2.41587	1	0	1
1	1	2	0	1	2	16.8153	262	0	0	6.46954	0.792744	0	-1.79888	1	1	3	1
1	1	2	0	1	2		262			6.46954		0	-1.79888	1	1	3	1
1	1	2	0	1	2		262			6.46954		0	-1.79888	1	1	3	1
1	1	2	0	1	2		262			6.46954		0	-1.79888	1	1	3	1
1	1	2	0	1	2		262			6.46954		0	-1.79888	1	1	3	1
1	1	2	0	1	2		262			6.46954		0	-1.79888	1	1	3	1
1	1	2	0	1	2		262			6.46954		0	-1.79888	1	1	3	1
1	1	1	0	0	2	18.9025	263	0	0	3.12936	1.0165	0	-3.46154	1	0	1
1	1	1	0	0	2		263	200	0.547945	3.12936	0.953887	0	-3.46154	1	0	1
1	1	1	0	0	2	18.8113	263	357	0.978082	3.12936	0.981141	0	-3.46154	1	0	1
1	1	1	0	0	2		263	518	1.41918	3.12936	0.753044	0	-3.46154	1	0	1
1	1	1	0	0	2	19.4658	263	730	2	3.12936	0.926219	0	-3.46154	1	0	1
1	1	1	0	0	2		263	886	2.4274	3.12936	0.94582	0	-3.46154	1	0	1
1	1	1	0	0	2	18.2391	263	1086	2.97534	3.12936	0.837309	0	-3.46154	1	0	1
1	1	1	0	1	2	19.6976	264	0	0	14.1109	0.892348	0	-3.34135	1	0	1
1	1	1	0	1	2		264	204	0.558904	14.1109	0.940628	0	-3.34135	1	0	1
1	1	1	0	1	2	20.702	264	365	1	14.1109	0.880878	0	-3.34135	1	0	1
1	1	1	0	1	2		264	519	1.42192	14.1109	0.76294	0	-3.34135	1	0	1
1	1	1	0	1	2	20.702	264	730	2	14.1109	0.874291	0	-3.34135	1	0	1
1	1	1	0	1	2		264	879	2.40822	14.1109	0.866626	0	-3.34135	1	0	1
1	1	1	0	1	2	19.4612	264	1087	2.97808	14.1109	0.826898	0	-3.34135	1	0	1
1	1	1	1	1	2	23.9608	265	0	0	-3.96714	0.981113	0	-1.94311	3	1	4
1	1	1	1	1	2		265	205	0.561644	-3.96714	0.831252	0	-1.94311	3	1	4
1	1	1	1	1	2	23.5666	265	360	0.986301	-3.96714	0.692995	0	-1.94311	3	1	4
1	1	1	1	1	2		265	615	1.68493	-3.96714	0.803788	0	-1.94311	3	1	4
1	1	1	1	1	2	22.5659	265	777	2.12877	-3.96714	0.735265	0	-1.94311	3	1	4
1	1	1	1	1	2		265	980	2.68493	-3.96714	0.744364	0	-1.94311	3	1	4
1	1	1	1	1	2		265			-3.96714		0	-1.94311	3	1	4
1	1	3	0	0	2	14.5011	266	0	0	2.61191	0.740303	0	-2.63221	2	0	2
1	1	3	0	0	2		266	196	0.536986	2.61191	0.754864	0	-2.63221	2	0	2
1	1	3	0	0	2	14.1969	266	370	1.0137	2.61191	0.778842	0	-2.63221	2	0	2
1	1	3	0	0	2		266	517	1.41644	2.61191	0.612178	0	-2.63221	2	0	2
1	1	3	0	0	2	13.149	266	806	2.20822	2.61191	0.811595	0	-2.63221	2	0	2
1	1	3	0	0	2		266	905	2.47945	2.61191	0.708681	0	-2.63221	2	0	2
1	1	3	0	0	2	14.8053	266	1101	3.01644	2.61191	0.677093	0	-2.63221	2	0	2
1	1	1	0	0	2	27.7686	267	0	0	-0.668037	0.862395	0	-2.00721	2	0	3
1	1	1	0	0	2		267	183	0.50137	-0.668037	0.9173	0	-2.00721	2	0	3
1	1	1	0	0	2	27.9316	267	369	1.01096	-0.668037	0.743164	0	-2.00721	2	0	3
1	1	1	0	0	2		267	517	1.41644	-0.668037	0.813912	0	-2.00721	2	0	3
1	1	1	0	0	2	26.4723	267	757	2.07397	-0.668037	0.961105	0	-2.00721	2	0	3
1	1	1	0	0	2		267	890	2.43836	-0.668037	0.831177	0	-2.00721	2	0	3
1	1	1	0	0	2	26.7698	267	1098	3.00822	-0.668037	0.826415	0	-2.00721	2	0	3
1	1	3	0	1	2	19.9519	268	0	0	1.38809	0.849906	0	-1.55849	1	1	3
1	1	3	0	1	2		268	201	0.550685	1.38809	0.776155	0	-1.55849	1	1	3
1	1	3	0	1	2	18.5468	268	496	1.3589	1.38809	0.645878	0	-1.55849	1	1	3
1	1	3	0	1	2	17.7273	268	679	1.86027	1.38809	0.612556	0	-1.55849	1	1	3
1	1	3	0	1	2		268	1036	2.83836	1.38809	0.817842	0	-1.55849	1	1	3
1	1	3	0	1	2	20.2553	268	1209	3.31233	1.38809	0.53567	0	-1.55849	1	1	3
1	1	3	0	1	2		268			1.38809		0	-1.55849	1	1	3
0	1	1	0	1	2	14.0761	269	0	0	13.1499	0.9436	0	-3.29728	2	0	2	1
0	1	1	0	1	2		269			13.1499		0	-3.29728	2	0	2	1
0	1	1	0	1	2		269			13.1499		0	-3.29728	2	0	2	1
0	1	1	0	1	2		269			13.1499		0	-3.29728	2	0	2	1
0	1	1	0	1	2		269			13.1499		0	-3.29728	2	0	2	1
0	1	1	0	1	2		269			13.1499		0	-3.29728	2	0	2	1
0	1	1	0	1	2		269			13.1499		0	-3.29728	2	0	2	1
1	1	2	1	0	2	17.0362	270	0	0	9.26762	0.945726	0	-2.29567	2	0	2
1	1	2	1	0	2		270	224	0.613699	9.26762	0.965057	0	-2.29567	2	0	2
1	1	2	1	0	2	16.8599	270	359	0.983562	9.26762	0.97777	0	-2.29567	2	0	2
1	1	2	1	0	2		270	608	1.66575	9.26762	0.876973	0	-2.29567	2	0	2
1	1	2	1	0	2	17.1177	270	729	1.99726	9.26762	0.922823	0	-2.29567	2	0	2
1	1	2	1	0	2		270	888	2.43288	9.26762	0.871341	0	-2.29567	2	0	2
1	1	2	1	0	2	16.5292	270	1085	2.9726	9.26762	0.949913	0	-2.29567	2	0	2
1	1	2	1	0	3	19.8668	271	0	0	1.09514	0.884311	0	-1.49038	1	1	3
1	1	2	1	0	3		271	202	0.553425	1.09514	0.912935	0	-1.49038	1	1	3
1	1	2	1	0	3	20.429	271	364	0.99726	1.09514	0.792541	0	-1.49038	1	1	3
1	1	2	1	0	3		271	547	1.49863	1.09514	0.740866	0	-1.49038	1	1	3
1	1	2	1	0	3	19.5063	271	728	1.99452	1.09514	0.667203	0	-1.49038	1	1	3
1	1	2	1	0	3		271	887	2.43014	1.09514	0.857858	0	-1.49038	1	1	3
1	1	2	1	0	3	18.6529	271	1106	3.03014	1.09514	0.758461	0	-1.49038	1	1	3
0	1	2	0	0	3	16.5108	272	0	0	1.44832	0.565133	0	-2.17147	2	0	3	1
0	1	2	0	0	3		272			1.44832		0	-2.17147	2	0	3	1
0	1	2	0	0	3		272			1.44832		0	-2.17147	2	0	3	1
0	1	2	0	0	3		272			1.44832		0	-2.17147	2	0	3	1
0	1	2	0	0	3		272			1.44832		0	-2.17147	2	0	3	1
0	1	2	0	0	3		272			1.44832		0	-2.17147	2	0	3	1
0	1	2	0	0	3		272			1.44832		0	-2.17147	2	0	3	1
1	1	2	0	0	3	20.5097	273	0	0	13.7084	0.839463	0	-3.32933	1	0	1
1	1	2	0	0	3		273	217	0.594521	13.7084	0.816299	0	-3.32933	1	0	1
1	1	2	0	0	3	20.9071	273	377	1.03288	13.7084	0.806593	0	-3.32933	1	0	1
1	1	2	0	0	3		273	518	1.41918	13.7084	0.767595	0	-3.32933	1	0	1
1	1	2	0	0	3	20.4922	273	728	1.99452	13.7084	0.89164	0	-3.32933	1	0	1
1	1	2	0	0	3		273	887	2.43014	13.7084	0.942793	0	-3.32933	1	0	1
1	1	2	0	0	3	20.9194	273	1097	3.00548	13.7084	0.831738	0	-3.32933	1	0	1
0	1	1	0	0	3	10.4544	274	0	0	-1.69199	0.733151	0	-3.99038	3	0	1
0	1	1	0	0	3		274	221	0.605479	-1.69199	0.720648	0	-3.99038	3	0	1
0	1	1	0	0	3	9.50406	274	376	1.03014	-1.69199	0.75885	0	-3.99038	3	0	1
0	1	1	0	0	3		274	517	1.41644	-1.69199		0	-3.99038	3	0	1
0	1	1	0	0	3	10.3125	274	734	2.01096	-1.69199	0.722548	0	-3.99038	3	0	1
0	1	1	0	0	3		274	887	2.43014	-1.69199	0.715237	0	-3.99038	3	0	1
0	1	1	0	0	3	9.25332	274	1208	3.30959	-1.69199	0.618074	0	-3.99038	3	0	1
0	1	3	1	0	3	7.9858	275	0	0	9.17454	0.61424	0	-1.25	1	1	3
0	1	3	1	0	3	7.48428	275	357	0.978082	9.17454	0.598324	0	-1.25	1	1	3
0	1	3	1	0	3		275	585	1.60274	9.17454	0.533682	0	-1.25	1	1	3
0	1	3	1	0	3	5.70647	275	775	2.12329	9.17454	0.507438	0	-1.25	1	1	3
0	1	3	1	0	3		275	970	2.65753	9.17454	0.426756	0	-1.25	1	1	3
0	1	3	1	0	3		275	1194	3.27123	9.17454		0	-1.25	1	1	3
0	1	3	1	0	3		275			9.17454		0	-1.25	1	1	3
0	1	1	0	1	3	15.7093	276	0	0	-11.4333	0.81442	0	-3.02885	1	0	1	1
0	1	1	0	1	3		276			-11.4333		0	-3.02885	1	0	1	1
0	1	1	0	1	3		276			-11.4333		0	-3.02885	1	0	1	1
0	1	1	0	1	3		276			-11.4333		0	-3.02885	1	0	1	1
0	1	1	0	1	3		276			-11.4333		0	-3.02885	1	0	1	1
0	1	1	0	1	3		276			-11.4333		0	-3.02885	1	0	1	1
0	1	1	0	1	3		276			-11.4333		0	-3.02885	1	0	1	1
1	1	2	0	0	3	19.7467	277	0	0	8.28748	0.922237	0	-2.68429	2	0	2
1	1	2	0	0	3		277	192	0.526027	8.28748	0.915554	0	-2.68429	2	0	2
1	1	2	0	0	3	19.9806	277	359	0.983562	8.28748	0.798596	0	-2.68429	2	0	2
1	1	2	0	0	3		277	514	1.40822	8.28748	0.63571	0	-2.68429	2	0	2
1	1	2	0	0	3	18.9118	277	812	2.22466	8.28748	0.785217	0	-2.68429	2	0	2
1	1	2	0	0	3		277	912	2.49863	8.28748	0.900151	0	-2.68429	2	0	2
1	1	2	0	0	3	19.3348	277	1079	2.95616	8.28748	0.87009	0	-2.68429	2	0	2
0	1	2	0	1	3	13.096	278	0	0	-5.3525	0.848889	0	-1.63061	2	1	4
0	1	2	0	1	3		278	199	0.545205	-5.3525	0.557667	0	-1.63061	2	1	4
0	1	2	0	1	3	12.061	278	377	1.03288	-5.3525	0.556668	0	-1.63061	2	1	4
0	1	2	0	1	3		278			-5.3525		0	-1.63061	2	1	4
0	1	2	0	1	3		278			-5.3525		0	-1.63061	2	1	4
0	1	2	0	1	3		278			-5.3525		0	-1.63061	2	1	4
0	1	2	0	1	3		278			-5.3525		0	-1.63061	2	1	4
1	1	2	0	0	3	16.4412	279	0	0	14.026	0.904326	0	-2.61218		0
1	1	2	0	0	3		279	173	0.473973	14.026	1.011	0	-2.61218		0
1	1	2	0	0	3	14.1077	279	353	0.967123	14.026	0.874394	0	-2.61218		0
1	1	2	0	0	3		279	528	1.44658	14.026	0.93414	0	-2.61218		0
1	1	2	0	0	3	12.8213	279	717	1.96438	14.026	0.758397	0	-2.61218		0
1	1	2	0	0	3	10.1313	279	1105	3.0274	14.026	0.549916	0	-2.61218		0
1	1	2	0	0	3		279			14.026		0	-2.61218		0
1	1	2	0	0	3	20.6949	280	0	0	3.90144	0.610485	0	-0.793269	3	2	4
1	1	2	0	0	3		280	194	0.531507	3.90144	0.614945	0	-0.793269	3	2	4
1	1	2	0	0	3	21.1544	280	362	0.991781	3.90144	0.535805	0	-0.793269	3	2	4
1	1	2	0	0	3		280	518	1.41918	3.90144	0.546837	0	-0.793269	3	2	4
1	1	2	0	0	3	21.337	280	722	1.97808	3.90144	0.544028	0	-0.793269	3	2	4
1	1	2	0	0	3		280	888	2.43288	3.90144	0.526409	0	-0.793269	3	2	4
1	1	2	0	0	3	21.0067	280	1083	2.96712	3.90144	0.542718	0	-0.793269	3	2	4
1	1	1	0	0	3	19.8012	281	0	0	3.83299	1.04717	0	-2.27163	2	0	3
1	1	1	0	0	3		281	194	0.531507	3.83299	0.97093	0	-2.27163	2	0	3
1	1	1	0	0	3	19.525	281	356	0.975342	3.83299	1.00144	0	-2.27163	2	0	3
1	1	1	0	0	3		281	518	1.41918	3.83299	1.01484	0	-2.27163	2	0	3
1	1	1	0	0	3	20	281	723	1.98082	3.83299	0.987851	0	-2.27163	2	0	3
1	1	1	0	0	3		281	888	2.43288	3.83299	0.940519	0	-2.27163	2	0	3
1	1	1	0	0	3	18.4568	281	1083	2.96712	3.83299	0.991421	0	-2.27163	2	0	3
1	1	2	1	0	3	20.3894	282	0	0	8.41341	1.12206	0	-2.71635	2	0	2
1	1	2	1	0	3		282	211	0.578082	8.41341	1.09551	0	-2.71635	2	0	2
1	1	2	1	0	3	20.0163	282	427	1.16986	8.41341	1.13996	0	-2.71635	2	0	2
1	1	2	1	0	3		282	554	1.51781	8.41341	1.12114	0	-2.71635	2	0	2
1	1	2	1	0	3	20.4408	282	722	1.97808	8.41341	0.879085	0	-2.71635	2	0	2
1	1	2	1	0	3		282	890	2.43836	8.41341	1.2449	0	-2.71635	2	0	2
1	1	2	1	0	3	20.1469	282	1083	2.96712	8.41341	1.05257	0	-2.71635	2	0	2
1	1	3	0	1	3	18.5908	283	0	0	4.36961	0.90222	0	-1.95112	2	1	3
1	1	3	0	1	3		283	211	0.578082	4.36961	0.778096	0	-1.95112	2	1	3
1	1	3	0	1	3	18.0939	283	369	1.01096	4.36961	0.695794	0	-1.95112	2	1	3
1	1	3	0	1	3		283	602	1.64932	4.36961	0.615983	0	-1.95112	2	1	3
1	1	3	0	1	3	15.1193	283	727	1.99178	4.36961	0.534638	0	-1.95112	2	1	3
1	1	3	0	1	3		283			4.36961		0	-1.95112	2	1	3
1	1	3	0	1	3		283			4.36961		0	-1.95112	2	1	3
1	1	1	0	1	3	22.7941	284	0	0	-6.91034	0.779348	0	-1.17388	2	1	4
1	1	1	0	1	3		284	210	0.575342	-6.91034	0.741003	0	-1.17388	2	1	4
1	1	1	0	1	3	23.6565	284	464	1.27123	-6.91034	0.674597	0	-1.17388	2	1	4
1	1	1	0	1	3		284	546	1.49589	-6.91034	0.72659	0	-1.17388	2	1	4
1	1	1	0	1	3	23.7481	284	723	1.98082	-6.91034	0.671578	0	-1.17388	2	1	4
1	1	1	0	1	3		284	889	2.43562	-6.91034	0.736977	0	-1.17388	2	1	4
1	1	1	0	1	3	22.9277	284	1083	2.96712	-6.91034	0.662309	0	-1.17388	2	1	4
1	1	1	1	0	3	20.7012	285	0	0	5.39083	0.747793	0	-2.90865	3	0	3
1	1	1	1	0	3		285	196	0.536986	5.39083	0.730615	0	-2.90865	3	0	3
1	1	1	1	0	3	20.6531	285	356	0.975342	5.39083	0.643049	0	-2.90865	3	0	3
1	1	1	1	0	3		285	518	1.41918	5.39083	0.642482	0	-2.90865	3	0	3
1	1	1	1	0	3	20.7207	285	733	2.00822	5.39083	0.682703	0	-2.90865	3	0	3
1	1	1	1	0	3		285	889	2.43562	5.39083	0.697278	0	-2.90865	3	0	3
1	1	1	1	0	3	20.6531	285	1083	2.96712	5.39083	0.669497	0	-2.90865	3	0	3
1	1	2	0	1	3	23.1084	286	0	0	-7.10746	0.649602	0	-1.55849	2	1	4
1	1	2	0	1	3		286	210	0.575342	-7.10746	0.606161	0	-1.55849	2	1	4
1	1	2	0	1	3	23.7011	286	361	0.989041	-7.10746	0.702246	0	-1.55849	2	1	4
1	1	2	0	1	3		286	529	1.44932	-7.10746	0.811242	0	-1.55849	2	1	4
1	1	2	0	1	3	22.9684	286	711	1.94795	-7.10746	0.740806	0	-1.55849	2	1	4
1	1	2	0	1	3		286	889	2.43562	-7.10746	0.752977	0	-1.55849	2	1	4
1	1	2	0	1	3	22.7583	286	1082	2.96438	-7.10746	0.537277	0	-1.55849	2	1	4
1	1	1	0	0	3	20.3019	287	0	0	-1.86174	0.984618	0	-0.777244	2	2	4
1	1	1	0	0	3		287	214	0.586301	-1.86174	1.04211	0	-0.777244	2	2	4
1	1	1	0	0	3	20.3485	287	361	0.989041	-1.86174	0.942811	0	-0.777244	2	2	4
1	1	1	0	0	3		287	557	1.52603	-1.86174	0.877084	0	-0.777244	2	2	4
1	1	1	0	0	3	20.5853	287	722	1.97808	-1.86174	0.877273	0	-0.777244	2	2	4
1	1	1	0	0	3	21.2231	287	1131	3.09863	-1.86174	0.777868	0	-0.777244	2	2	4
1	1	1	0	0	3		287			-1.86174		0	-0.777244	2	2	4
0	1	2	0	1	3	16.2351	288	0	0	6.49692	0.601068	0	-2.27564	2	0	3
0	1	2	0	1	3		288	235	0.643836	6.49692	0.878916	0	-2.27564	2	0	3
0	1	2	0	1	3	16.2351	288	362	0.991781	6.49692	0.738855	0	-2.27564	2	0	3
0	1	2	0	1	3		288	519	1.42192	6.49692	0.770758	0	-2.27564	2	0	3
0	1	2	0	1	3	15.0175	288	904	2.47671	6.49692	0.813644	0	-2.27564	2	0	3
0	1	2	0	1	3		288	1005	2.75342	6.49692	0.762916	0	-2.27564	2	0	3
0	1	2	0	1	3	15.281	288	1085	2.9726	6.49692	0.853271	0	-2.27564	2	0	3
0	1	1	0	0	3	15.8388	289	0	0	-1.10609	0.990012	0	-0.528846	2	2	4
0	1	1	0	0	3		289	209	0.572603	-1.10609	0.840052	0	-0.528846	2	2	4
0	1	1	0	0	3	15.5948	289	398	1.09041	-1.10609	1.04196	0	-0.528846	2	2	4
0	1	1	0	0	3		289	519	1.42192	-1.10609	1.0136	0	-0.528846	2	2	4
0	1	1	0	0	3	15.4476	289	707	1.93699	-1.10609	0.974048	0	-0.528846	2	2	4
0	1	1	0	0	3		289	909	2.49041	-1.10609	0.852926	0	-0.528846	2	2	4
0	1	1	0	0	3	14.9093	289	1082	2.96438	-1.10609	0.849873	0	-0.528846	2	2	4
0	1	1	0	0	3	15.8222	290	0	0	11.2361	0.728929	1	-4.60737	3	0	2
0	1	1	0	0	3		290	235	0.643836	11.2361	0.759755	1	-4.60737	3	0	2
0	1	1	0	0	3	16.1555	290	362	0.991781	11.2361	0.743428	1	-4.60737	3	0	2
0	1	1	0	0	3		290	518	1.41918	11.2361	0.742707	1	-4.60737	3	0	2
0	1	1	0	0	3	16.3998	290	763	2.09041	11.2361	0.73611	1	-4.60737	3	0	2
0	1	1	0	0	3	15.5023	290	1182	3.23836	11.2361	0.671131	1	-4.60737	3	0	2
0	1	1	0	0	3		290			11.2361		1	-4.60737	3	0	2
1	1	2	0	0	3	20.587	291	0	0	13.4702	0.832217	0	-4.80769	2	0	1	1
1	1	2	0	0	3		291			13.4702		0	-4.80769	2	0	1	1
1	1	2	0	0	3		291			13.4702		0	-4.80769	2	0	1	1
1	1	2	0	0	3		291			13.4702		0	-4.80769	2	0	1	1
1	1	2	0	0	3		291			13.4702		0	-4.80769	2	0	1	1
1	1	2	0	0	3		291			13.4702		0	-4.80769	2	0	1	1
1	1	2	0	0	3		291			13.4702		0	-4.80769	2	0	1	1
1	1	1	0	0	3	15.3633	292	0	0	14.4476	0.665858	0	-4.20673	2	0	1
1	1	1	0	0	3		292	195	0.534247	14.4476	0.568943	0	-4.20673	2	0	1
1	1	1	0	0	3	14.373	292	357	0.978082	14.4476	0.620887	0	-4.20673	2	0	1
1	1	1	0	0	3		292	531	1.45479	14.4476	0.620484	0	-4.20673	2	0	1
1	1	1	0	0	3		292	721	1.97534	14.4476	0.518553	0	-4.20673	2	0	1
1	1	1	0	0	3		292			14.4476		0	-4.20673	2	0	1
1	1	1	0	0	3		292			14.4476		0	-4.20673	2	0	1
0	1	1	0	0	3	14.7656	293	0	0	6.02601	0.915912	0	-1.98317	2	1	3	1
0	1	1	0	0	3		293			6.02601		0	-1.98317	2	1	3	1
0	1	1	0	0	3		293			6.02601		0	-1.98317	2	1	3	1
0	1	1	0	0	3		293			6.02601		0	-1.98317	2	1	3	1
0	1	1	0	0	3		293			6.02601		0	-1.98317	2	1	3	1
0	1	1	0	0	3		293			6.02601		0	-1.98317	2	1	3	1
0	1	1	0	0	3		293			6.02601		0	-1.98317	2	1	3	1
1	1	2	1	0	3	18.642	294	0	0	12.1834	0.83044	0	-1.69471	2	1	3
1	1	2	1	0	3		294	214	0.586301	12.1834	0.865038	0	-1.69471	2	1	3
1	1	2	1	0	3	18.6728	294	357	0.978082	12.1834	0.652035	0	-1.69471	2	1	3
1	1	2	1	0	3		294	522	1.43014	12.1834	0.606171	0	-1.69471	2	1	3
1	1	2	1	0	3	18.394	294	739	2.02466	12.1834	0.606116	0	-1.69471	2	1	3
1	1	2	1	0	3		294	969	2.65479	12.1834	0.661095	0	-1.69471	2	1	3
1	1	2	1	0	3	18.2891	294	1081	2.96164	12.1834	0.648603	0	-1.69471	2	1	3
0	1	2	0	0	3	12.3686	295	0	0	13.065	0.904496	0	-1.17388	1	1	3
0	1	2	0	0	3		295	390	1.06849	13.065	0.529205	0	-1.17388	1	1	3
0	1	2	0	0	3		295	524	1.43562	13.065	0.669213	0	-1.17388	1	1	3
0	1	2	0	0	3		295	748	2.04931	13.065	0.534043	0	-1.17388	1	1	3
0	1	2	0	0	3		295			13.065		0	-1.17388	1	1	3
0	1	2	0	0	3		295			13.065		0	-1.17388	1	1	3
0	1	2	0	0	3		295			13.065		0	-1.17388	1	1	3
1	1	1	0	0	3	20.6799	296	0	0	13.9055	1.05194	0	-3.75	3	0	2
1	1	1	0	0	3		296	191	0.523288	13.9055	0.991207	0	-3.75	3	0	2
1	1	1	0	0	3	20.6646	296	527	1.44384	13.9055	1.03443	0	-3.75	3	0	2
1	1	1	0	0	3	20.1968	296	812	2.22466	13.9055	0.983551	0	-3.75	3	0	2
1	1	1	0	0	3		296	967	2.64932	13.9055	0.883224	0	-3.75	3	0	2
1	1	1	0	0	3	20.1146	296	1206	3.30411	13.9055	1.00796	0	-3.75	3	0	2
1	1	1	0	0	3		296			13.9055		0	-3.75	3	0	2
1	1	2	0	0	3	19.1942	297	0	0	4.47091	0.703238	0	-3.39343	1	0	1
1	1	2	0	0	3		297	210	0.575342	4.47091	0.756042	0	-3.39343	1	0	1
1	1	2	0	0	3	18.1018	297	354	0.969863	4.47091	0.788568	0	-3.39343	1	0	1
1	1	2	0	0	3		297	520	1.42466	4.47091	0.773088	0	-3.39343	1	0	1
1	1	2	0	0	3	18.3642	297	722	1.97808	4.47091	0.74913	0	-3.39343	1	0	1
1	1	2	0	0	3		297	974	2.66849	4.47091	0.767771	0	-3.39343	1	0	1
1	1	2	0	0	3	18.4139	297	1089	2.98356	4.47091	0.749219	0	-3.39343	1	0	1
1	1	2	0	0	3	19.0657	298	0	0	0.903492	1.01243	0	-1.77484	2	1	4
1	1	2	0	0	3		298	210	0.575342	0.903492	1.034	0	-1.77484	2	1	4
1	1	2	0	0	3	17.4112	298	354	0.969863	0.903492	1.02972	0	-1.77484	2	1	4
1	1	2	0	0	3	16.9469	298	722	1.97808	0.903492	1.01566	0	-1.77484	2	1	4
1	1	2	0	0	3		298	887	2.43014	0.903492	0.888621	0	-1.77484	2	1	4
1	1	2	0	0	3		298	889	2.43562	0.903492	0.934223	0	-1.77484	2	1	4
1	1	2	0	0	3	16.7837	298	1079	2.95616	0.903492	0.907516	0	-1.77484	2	1	4
1	1	1	0	1	3	18.091	299	0	0	-11.4223	0.843784	0	-3.34535	1	0	1
1	1	1	0	1	3		299	190	0.520548	-11.4223	0.880524	0	-3.34535	1	0	1
1	1	1	0	1	3	19.7427	299	359	0.983562	-11.4223	0.819312	0	-3.34535	1	0	1
1	1	1	0	1	3		299	522	1.43014	-11.4223	0.830702	0	-3.34535	1	0	1
1	1	1	0	1	3	20.6193	299	723	1.98082	-11.4223	0.80606	0	-3.34535	1	0	1
1	1	1	0	1	3		299	889	2.43562	-11.4223	0.817525	0	-3.34535	1	0	1
1	1	1	0	1	3	19.5714	299	1079	2.95616	-11.4223	0.859347	0	-3.34535	1	0	1
0	1	1	0	0	3	16.0856	300	0	0	4.62149	0.805063	0	-3.30128	1	0	1	1
0	1	1	0	0	3		300			4.62149		0	-3.30128	1	0	1	1
0	1	1	0	0	3		300			4.62149		0	-3.30128	1	0	1	1
0	1	1	0	0	3		300			4.62149		0	-3.30128	1	0	1	1
0	1	1	0	0	3		300			4.62149		0	-3.30128	1	0	1	1
0	1	1	0	0	3		300			4.62149		0	-3.30128	1	0	1	1
0	1	1	0	0	3		300			4.62149		0	-3.30128	1	0	1	1
1	1	1	0	1	3	19.7739	301	0	0	4.42437	0.891077	0	-2.89663	1	0	1
1	1	1	0	1	3		301	209	0.572603	4.42437	0.898732	0	-2.89663	1	0	1
1	1	1	0	1	3	20.2906	301	353	0.967123	4.42437	0.889565	0	-2.89663	1	0	1
1	1	1	0	1	3		301	549	1.50411	4.42437	0.701258	0	-2.89663	1	0	1
1	1	1	0	1	3		301	722	1.97808	4.42437	0.719298	0	-2.89663	1	0	1
1	1	1	0	1	3		301	913	2.50137	4.42437	0.817851	0	-2.89663	1	0	1
1	1	1	0	1	3	19.9832	301	1078	2.95342	4.42437	0.696095	0	-2.89663	1	0	1
0	1	2	1	1	3	20.9041	302	0	0	-18.1492	0.615038	0	-1.32612	2	1	4
0	1	2	1	1	3		302	223	0.610959	-18.1492	0.660574	0	-1.32612	2	1	4
0	1	2	1	1	3	20.5693	302	548	1.50137	-18.1492	0.680833	0	-1.32612	2	1	4
0	1	2	1	1	3	22.1384	302	721	1.97534	-18.1492	0.561087	0	-1.32612	2	1	4
0	1	2	1	1	3	19.5854	302	1175	3.21918	-18.1492	0.661641	0	-1.32612	2	1	4
0	1	2	1	1	3		302			-18.1492		0	-1.32612	2	1	4
0	1	2	1	1	3		302			-18.1492		0	-1.32612	2	1	4
1	1	2	0	0	3	19.9609	303	0	0	7.44147	1.02288	0	-2.49199	1	0	1
1	1	2	0	0	3		303	188	0.515068	7.44147	1.00719	0	-2.49199	1	0	1
1	1	2	0	0	3	20.5714	303	352	0.964384	7.44147	0.964641	0	-2.49199	1	0	1
1	1	2	0	0	3		303	523	1.43288	7.44147	0.962778	0	-2.49199	1	0	1
1	1	2	0	0	3	20.4408	303	721	1.97534	7.44147	0.963776	0	-2.49199	1	0	1
1	1	2	0	0	3		303	889	2.43562	7.44147	0.98843	0	-2.49199	1	0	1
1	1	2	0	0	3	20.3102	303	1079	2.95616	7.44147	0.89481	0	-2.49199	1	0	1
1	1	1	0	1	3	24.2394	304	0	0	3.49623	0.668636	0	-1.45833	2	1	3
1	1	1	0	1	3		304	188	0.515068	3.49623	0.661847	0	-1.45833	2	1	3
1	1	1	0	1	3	24.7759	304	352	0.964384	3.49623	0.688049	0	-1.45833	2	1	3
1	1	1	0	1	3		304	523	1.43288	3.49623	0.701121	0	-1.45833	2	1	3
1	1	1	0	1	3	26.1015	304	701	1.92055	3.49623	0.665238	0	-1.45833	2	1	3
1	1	1	0	1	3		304	888	2.43288	3.49623	0.635955	0	-1.45833	2	1	3
1	1	1	0	1	3	25.0928	304	1077	2.95069	3.49623	0.69187	0	-1.45833	2	1	3
0	1	1	1	0	3	22.1107	305	0	0	3.93977	0.593207	0	-2.55208	1	0	1
0	1	1	1	0	3		305	236	0.646575	3.93977	0.593141	0	-2.55208	1	0	1
0	1	1	1	0	3	21.9893	305	477	1.30685	3.93977	0.601944	0	-2.55208	1	0	1
0	1	1	1	0	3		305	715	1.9589	3.93977	0.613747	0	-2.55208	1	0	1
0	1	1	1	0	3	22.0239	305	834	2.28493	3.93977	0.585676	0	-2.55208	1	0	1
0	1	1	1	0	3	22.377	305	1196	3.27671	3.93977	0.557304	0	-2.55208	1	0	1
0	1	1	1	0	3		305			3.93977		0	-2.55208	1	0	1
0	1	2	0	1	3	11.976	306	0	0	-5.23751	0.779428	0	-2.05929	2	0	3
0	1	2	0	1	3		306	222	0.608219	-5.23751	0.788595	0	-2.05929	2	0	3
0	1	2	0	1	3	11.9402	306	546	1.49589	-5.23751	0.764966	0	-2.05929	2	0	3
0	1	2	0	1	3		306			-5.23751		0	-2.05929	2	0	3
0	1	2	0	1	3		306			-5.23751		0	-2.05929	2	0	3
0	1	2	0	1	3		306			-5.23751		0	-2.05929	2	0	3
0	1	2	0	1	3		306			-5.23751		0	-2.05929	2	0	3
1	1	1	0	1	3	19.4029	307	0	0	-9.38535	1.00083	0	-2.58413	2	0	2
1	1	1	0	1	3		307	188	0.515068	-9.38535	1.0015	0	-2.58413	2	0	2
1	1	1	0	1	3	19.4099	307	383	1.04932	-9.38535	0.89145	0	-2.58413	2	0	2
1	1	1	0	1	3		307	527	1.44384	-9.38535	0.901461	0	-2.58413	2	0	2
1	1	1	0	1	3	19.7858	307	726	1.98904	-9.38535	0.861555	0	-2.58413	2	0	2
1	1	1	0	1	3		307	898	2.46027	-9.38535	0.909033	0	-2.58413	2	0	2
1	1	1	0	1	3	20.3451	307	1077	2.95069	-9.38535	0.999137	0	-2.58413	2	0	2
0	1	1	0	1	3	14.2214	308	0	0	-1.11978	0.981832	0	-3.99439	1	0	1
0	1	1	0	1	3		308	209	0.572603	-1.11978	0.858388	0	-3.99439	1	0	1
0	1	1	0	1	3	15.1974	308	357	0.978082	-1.11978	0.837699	0	-3.99439	1	0	1
0	1	1	0	1	3		308	527	1.44384	-1.11978	0.796819	0	-3.99439	1	0	1
0	1	1	0	1	3	14.881	308	726	1.98904	-1.11978	0.794202	0	-3.99439	1	0	1
0	1	1	0	1	3		308	890	2.43836	-1.11978	0.8204	0	-3.99439	1	0	1
0	1	1	0	1	3	15.2031	308	1077	2.95069	-1.11978	0.826514	0	-3.99439	1	0	1
0	1	2	0	0	3	14.8808	309	0	0	0.514717	0.875705	0	-1.99519	2	1	3
0	1	2	0	0	3		309	203	0.556164	0.514717	0.792955	0	-1.99519	2	1	3
0	1	2	0	0	3	14.9701	309	356	0.975342	0.514717	0.804459	0	-1.99519	2	1	3
0	1	2	0	0	3		309	527	1.44384	0.514717	0.864366	0	-1.99519	2	1	3
0	1	2	0	0	3	15.1129	309	726	1.98904	0.514717	0.834833	0	-1.99519	2	1	3
0	1	2	0	0	3		309	896	2.45479	0.514717	0.822707	0	-1.99519	2	1	3
0	1	2	0	0	3	15.3107	309	1084	2.96986	0.514717	0.825986	0	-1.99519	2	1	3
0	1	1	0	1	3	11.1253	310	0	0	13.6591	0.761493	0					1
0	1	1	0	1	3		310			13.6591		0					1
0	1	1	0	1	3		310			13.6591		0					1
0	1	1	0	1	3		310			13.6591		0					1
0	1	1	0	1	3		310			13.6591		0					1
0	1	1	0	1	3		310			13.6591		0					1
0	1	1	0	1	3		310			13.6591		0					1
1	1	1	0	0	3	19.0473	311	0	0	11.102	0.86639	0	-2.29968	1	0	1
1	1	1	0	0	3		311	182	0.49863	11.102	0.883606	0	-2.29968	1	0	1
1	1	1	0	0	3	19.1445	311	352	0.964384	11.102	0.768279	0	-2.29968	1	0	1
1	1	1	0	0	3		311	525	1.43836	11.102	0.68369	0	-2.29968	1	0	1
1	1	1	0	0	3	20.9517	311	721	1.97534	11.102	0.775802	0	-2.29968	1	0	1
1	1	1	0	0	3		311	890	2.43836	11.102	0.741692	0	-2.29968	1	0	1
1	1	1	0	0	3	18.595	311	1122	3.07397	11.102	0.805859	0	-2.29968	1	0	1
1	1	2	1	0	3	18.0368	312	0	0	14.2752	0.772502	0	-0.713141	1	2	3
1	1	2	1	0	3		312	198	0.542466	14.2752	0.758241	0	-0.713141	1	2	3
1	1	2	1	0	3	16.8517	312	379	1.03836	14.2752	0.708283	0	-0.713141	1	2	3
1	1	2	1	0	3		312	525	1.43836	14.2752	0.567908	0	-0.713141	1	2	3
1	1	2	1	0	3	17.3324	312	721	1.97534	14.2752	0.712047	0	-0.713141	1	2	3
1	1	2	1	0	3		312	968	2.65205	14.2752		0	-0.713141	1	2	3
1	1	2	1	0	3	16.9962	312	1248	3.41918	14.2752	0.75171	0	-0.713141	1	2	3
1	1	2	0	0	3	19.6158	313	0	0	4.4627	0.894869	0	-2.81651	2	0	2
1	1	2	0	0	3		313	185	0.506849	4.4627	1.00588	0	-2.81651	2	0	2
1	1	2	0	0	3	18.9604	313	351	0.961644	4.4627	0.951032	0	-2.81651	2	0	2
1	1	2	0	0	3		313	526	1.4411	4.4627	0.983989	0	-2.81651	2	0	2
1	1	2	0	0	3	17.824	313	735	2.0137	4.4627	0.996829	0	-2.81651	2	0	2
1	1	2	0	0	3		313	892	2.44384	4.4627	0.950606	0	-2.81651	2	0	2
1	1	2	0	0	3	17.5237	313	1073	2.93973	4.4627	1.0611	0	-2.81651	2	0	2
0	1	1	0	1	3	13.9854	314	0	0	8.23819	0.877426	0	-3.66987	1	0	1
0	1	1	0	1	3		314	204	0.558904	8.23819	0.965463	0	-3.66987	1	0	1
0	1	1	0	1	3	13.8011	314	352	0.964384	8.23819	0.929696	0	-3.66987	1	0	1
0	1	1	0	1	3		314	526	1.4411	8.23819	0.902266	0	-3.66987	1	0	1
0	1	1	0	1	3	14.0761	314	721	1.97534	8.23819	0.931282	0	-3.66987	1	0	1
0	1	1	0	1	3		314	966	2.64658	8.23819	0.885176	0	-3.66987	1	0	1
0	1	1	0	1	3	12.487	314	1073	2.93973	8.23819	0.928398	0	-3.66987	1	0	1
0	1	2	0	0	3	17.1468	315	0	0	-2.35455	1.09773	0	-2.69631	1	0	1
0	1	2	0	0	3		315	183	0.50137	-2.35455	1.10216	0	-2.69631	1	0	1
0	1	2	0	0	3	17.1116	315	350	0.958904	-2.35455	1.10307	0	-2.69631	1	0	1
0	1	2	0	0	3		315	528	1.44658	-2.35455	1.02151	0	-2.69631	1	0	1
0	1	2	0	0	3	17.5919	315	715	1.9589	-2.35455	1.03216	0	-2.69631	1	0	1
0	1	2	0	0	3		315	892	2.44384	-2.35455	1.08117	0	-2.69631	1	0	1
0	1	2	0	0	3	16.6274	315	1081	2.96164	-2.35455	0.989107	0	-2.69631	1	0	1
1	1	1	0	1	3	17.8926	316	0	0	4.97468	0.939993	0	-1.80288	1	1	3
1	1	1	0	1	3		316	198	0.542466	4.97468	0.874178	0	-1.80288	1	1	3
1	1	1	0	1	3	17.1785	316	373	1.02192	4.97468	0.847714	0	-1.80288	1	1	3
1	1	1	0	1	3		316	539	1.47671	4.97468	0.796694	0	-1.80288	1	1	3
1	1	1	0	1	3	15.3868	316	721	1.97534	4.97468	0.864432	0	-1.80288	1	1	3
1	1	1	0	1	3		316	898	2.46027	4.97468	0.81058	0	-1.80288	1	1	3
1	1	1	0	1	3	15.8223	316	1073	2.93973	4.97468	0.810722	0	-1.80288	1	1	3
1	1	1	0	1	3	19.2302	317	0	0	7.04176	0.912725	0	-3.02083	2	0	1
1	1	1	0	1	3		317	204	0.558904	7.04176	0.97603	0	-3.02083	2	0	1
1	1	1	0	1	3	17.4903	317	430	1.17808	7.04176	0.996868	0	-3.02083	2	0	1
1	1	1	0	1	3		317	526	1.4411	7.04176	0.937765	0	-3.02083	2	0	1
1	1	1	0	1	3	18.4259	317	737	2.01918	7.04176	0.971379	0	-3.02083	2	0	1
1	1	1	0	1	3		317	891	2.4411	7.04176	0.945476	0	-3.02083	2	0	1
1	1	1	0	1	3	19.3218	317	1075	2.94521	7.04176	0.863081	0	-3.02083	2	0	1
1	1	2	0	1	3	16.687	318	0	0	-2.26146	0.862385	0	-2.33574	2	0	3	1
1	1	2	0	1	3		318			-2.26146		0	-2.33574	2	0	3	1
1	1	2	0	1	3		318			-2.26146		0	-2.33574	2	0	3	1
1	1	2	0	1	3		318			-2.26146		0	-2.33574	2	0	3	1
1	1	2	0	1	3		318			-2.26146		0	-2.33574	2	0	3	1
1	1	2	0	1	3		318			-2.26146		0	-2.33574	2	0	3	1
1	1	2	0	1	3		318			-2.26146		0	-2.33574	2	0	3	1
1	1	3	0	1	3	24.3873	319	0	0	0.963722	0.523242	0	-1.41426	2	1	4
1	1	3	0	1	3		319	205	0.561644	0.963722	0.615171	0	-1.41426	2	1	4
1	1	3	0	1	3	25.8464	319	352	0.964384	0.963722	0.621204	0	-1.41426	2	1	4
1	1	3	0	1	3		319	527	1.44384	0.963722	0.600376	0	-1.41426	2	1	4
1	1	3	0	1	3	21.3068	319	757	2.07397	0.963722	0.484439	0	-1.41426	2	1	4
1	1	3	0	1	3		319			0.963722		0	-1.41426	2	1	4
1	1	3	0	1	3		319			0.963722		0	-1.41426	2	1	4
0	1	2	0	0	3	15.4222	320	0	0	-2.71047	0.883061	0	-2.28766	3	0	4
0	1	2	0	0	3		320	200	0.547945	-2.71047	0.947943	0	-2.28766	3	0	4
0	1	2	0	0	3	15.1418	320	365	1	-2.71047	0.860202	0	-2.28766	3	0	4
0	1	2	0	0	3		320	548	1.50137	-2.71047	0.918362	0	-2.28766	3	0	4
0	1	2	0	0	3	14.728	320	722	1.97808	-2.71047	0.850447	0	-2.28766	3	0	4
0	1	2	0	0	3		320	910	2.49315	-2.71047	0.8234	0	-2.28766	3	0	4
0	1	2	0	0	3	15.0706	320	1095	3	-2.71047	0.847741	0	-2.28766	3	0	4
0	1	1	0	0	3	16.9486	321	0	0	1.08966	1.11654	0	-3.47756	3	0	2
0	1	1	0	0	3		321	176	0.482192	1.08966	1.19659	0	-3.47756	3	0	2
0	1	1	0	0	3	17.0449	321	329	0.90137	1.08966	1.15125	0	-3.47756	3	0	2
0	1	1	0	0	3		321	532	1.45753	1.08966	1.07841	0	-3.47756	3	0	2
0	1	1	0	0	3	16.8215	321	715	1.9589	1.08966	1.14894	0	-3.47756	3	0	2
0	1	1	0	0	3		321	895	2.45205	1.08966	1.04412	0	-3.47756	3	0	2
0	1	1	0	0	3	17.396	321	1086	2.97534	1.08966	1.03736	0	-3.47756	3	0	2
0	1	1	0	1	3	15.3461	322	0	0	4.11773	0.932351	0	-3.17308	3	0	3
0	1	1	0	1	3		322	217	0.594521	4.11773	1.01581	0	-3.17308	3	0	3
0	1	1	0	1	3	15.7261	322	350	0.958904	4.11773	0.927453	0	-3.17308	3	0	3
0	1	1	0	1	3		322	644	1.76438	4.11773	0.950071	0	-3.17308	3	0	3
0	1	1	0	1	3	16.2936	322	700	1.91781	4.11773	0.888108	0	-3.17308	3	0	3
0	1	1	0	1	3		322	889	2.43562	4.11773	0.937489	0	-3.17308	3	0	3
0	1	1	0	1	3	15.6629	322	1086	2.97534	4.11773	0.857485	0	-3.17308	3	0	3
0	1	1	0	1	3	14.3777	323	0	0	2.62834	0.782675	0	-5.12821	2	0	1
0	1	1	0	1	3		323	205	0.561644	2.62834	0.669811	0	-5.12821	2	0	1
0	1	1	0	1	3	15.8686	323	351	0.961644	2.62834	0.685013	0	-5.12821	2	0	1
0	1	1	0	1	3		323	706	1.93425	2.62834	0.824756	0	-5.12821	2	0	1
0	1	1	0	1	3	14.9367	323	804	2.20274	2.62834	0.777404	0	-5.12821	2	0	1
0	1	1	0	1	3		323	895	2.45205	2.62834	0.802037	0	-5.12821	2	0	1
0	1	1	0	1	3	14.5176	323	1086	2.97534	2.62834	0.660302	0	-5.12821	2	0	1
1	1	3	0	1	3	19.5714	324	0	0	-7.03628	0.514248	0	-1.70673	1	1	3
1	1	3	0	1	3		324	247	0.676712	-7.03628	0.509525	0	-1.70673	1	1	3
1	1	3	0	1	3	19.6131	324	366	1.00274	-7.03628	0.425467	0	-1.70673	1	1	3
1	1	3	0	1	3		324	580	1.58904	-7.03628	0.565521	0	-1.70673	1	1	3
1	1	3	0	1	3	17.7754	324	734	2.01096	-7.03628	0.476757	0	-1.70673	1	1	3
1	1	3	0	1	3		324	979	2.68219	-7.03628	0.594977	0	-1.70673	1	1	3
1	1	3	0	1	3	18.878	324	1098	3.00822	-7.03628	0.633463	0	-1.70673	1	1	3
1	1	1	0	0	3	18.1563	325	0	0	10.2368	1.29666	0	-2.93269	2	0	2
1	1	1	0	0	3		325	206	0.564384	10.2368	1.15825	0	-2.93269	2	0	2
1	1	1	0	0	3	17.7955	325	351	0.961644	10.2368	1.19012	0	-2.93269	2	0	2
1	1	1	0	0	3		325	521	1.4274	10.2368	1.22041	0	-2.93269	2	0	2
1	1	1	0	0	3	17.6735	325	729	1.99726	10.2368	1.10083	0	-2.93269	2	0	2
1	1	1	0	0	3		325	885	2.42466	10.2368	1.18271	0	-2.93269	2	0	2
1	1	1	0	0	3	17.6852	325	1093	2.99452	10.2368	1.20722	0	-2.93269	2	0	2
0	1	1	0	0	3	15.8717	326	0	0	-7.80561	1.14497	0	-2.27965	2	0	3
0	1	1	0	0	3		326	223	0.610959	-7.80561	1.26497	0	-2.27965	2	0	3
0	1	1	0	0	3	15.635	326	378	1.03562	-7.80561	1.1169	0	-2.27965	2	0	3
0	1	1	0	0	3		326	573	1.56986	-7.80561	1.11554	0	-2.27965	2	0	3
0	1	1	0	0	3	14.9514	326	722	1.97808	-7.80561	1.19814	0	-2.27965	2	0	3
0	1	1	0	0	3		326	952	2.60822	-7.80561	1.12394	0	-2.27965	2	0	3
0	1	1	0	0	3	16.5657	326	1105	3.0274	-7.80561	1.06458	0	-2.27965	2	0	3
1	1	1	0	0	3	20.5771	327	0	0	5.0267	1.02213	0	-2.67228	2	0	2
1	1	1	0	0	3		327	205	0.561644	5.0267	1.01468	0	-2.67228	2	0	2
1	1	1	0	0	3	20.7791	327	351	0.961644	5.0267	1.04742	0	-2.67228	2	0	2
1	1	1	0	0	3		327	545	1.49315	5.0267	0.935405	0	-2.67228	2	0	2
1	1	1	0	0	3	20.8938	327	716	1.96164	5.0267	1.00562	0	-2.67228	2	0	2
1	1	1	0	0	3		327	896	2.45479	5.0267	0.877289	0	-2.67228	2	0	2
1	1	1	0	0	3	22.0343	327	1084	2.96986	5.0267	0.961169	0	-2.67228	2	0	2
0	1	1	1	0	3	14.1198	328	0	0	6.76523	1.07456	0	-3.69792	3	0	2
0	1	1	1	0	3		328	204	0.558904	6.76523	1.13543	0	-3.69792	3	0	2
0	1	1	1	0	3	13.8456	328	351	0.961644	6.76523	1.13601	0	-3.69792	3	0	2
0	1	1	1	0	3		328	531	1.45479	6.76523	1.148	0	-3.69792	3	0	2
0	1	1	1	0	3	13.5797	328	720	1.9726	6.76523	1.17794	0	-3.69792	3	0	2
0	1	1	1	0	3		328	931	2.55068	6.76523	1.19821	0	-3.69792	3	0	2
0	1	1	1	0	3	14.5056	328	1085	2.9726	6.76523	1.14602	0	-3.69792	3	0	2
0	1	1	0	0	3	16.0325	329	0	0	6.73785	0.936128	0	-4.48718	2	0	1
0	1	1	0	0	3		329	202	0.553425	6.73785	0.82963	0	-4.48718	2	0	1
0	1	1	0	0	3	16.1114	329	348	0.953425	6.73785	0.919665	0	-4.48718	2	0	1
0	1	1	0	0	3		329	538	1.47397	6.73785	0.99743	0	-4.48718	2	0	1
0	1	1	0	0	3	16.3281	329	726	1.98904	6.73785	0.861396	0	-4.48718	2	0	1
0	1	1	0	0	3		329	894	2.44932	6.73785	0.882616	0	-4.48718	2	0	1
0	1	1	0	0	3	15.7812	329	1147	3.14247	6.73785	0.930786	0	-4.48718	2	0	1
1	1	2	0	1	3	18.626	330	0	0	-5.45927	0.993797	0	-2.25561	1	0	2
1	1	2	0	1	3		330	198	0.542466	-5.45927	0.983439	0	-2.25561	1	0	2
1	1	2	0	1	3	18.6998	330	351	0.961644	-5.45927	0.957427	0	-2.25561	1	0	2
1	1	2	0	1	3		330	527	1.44384	-5.45927	0.909063	0	-2.25561	1	0	2
1	1	2	0	1	3	17.8055	330	720	1.9726	-5.45927	0.939764	0	-2.25561	1	0	2
1	1	2	0	1	3		330	896	2.45479	-5.45927	0.84202	0	-2.25561	1	0	2
1	1	2	0	1	3	18.4076	330	1083	2.96712	-5.45927	0.821517	0	-2.25561	1	0	2
1	1	2	0	1	3	18.6997	331	0	0	5.24572	0.927648	0	-3.46154	2	0	1
1	1	2	0	1	3		331	204	0.558904	5.24572	1.1993	0	-3.46154	2	0	1
1	1	2	0	1	3	18.6445	331	351	0.961644	5.24572	1.17268	0	-3.46154	2	0	1
1	1	2	0	1	3		331	531	1.45479	5.24572	1.17659	0	-3.46154	2	0	1
1	1	2	0	1	3	17.9966	331	740	2.0274	5.24572	1.126	0	-3.46154	2	0	1
1	1	2	0	1	3		331	896	2.45479	5.24572	0.943159	0	-3.46154	2	0	1
1	1	2	0	1	3	18.0623	331	1105	3.0274	5.24572	0.866053	0	-3.46154	2	0	1
1	1	1	0	1	3	14.7401	332	0	0	14.2396	0.791551	0	-2.50801	2	0	2
1	1	1	0	1	3		332	205	0.561644	14.2396	0.88033	0	-2.50801	2	0	2
1	1	1	0	1	3	14.7211	332	357	0.978082	14.2396	0.799166	0	-2.50801	2	0	2
1	1	1	0	1	3		332	530	1.45205	14.2396	0.851031	0	-2.50801	2	0	2
1	1	1	0	1	3	13.8793	332	720	1.9726	14.2396	0.829248	0	-2.50801	2	0	2
1	1	1	0	1	3		332	897	2.45753	14.2396	0.809601	0	-2.50801	2	0	2
1	1	1	0	1	3	13.2245	332	1084	2.96986	14.2396	0.859749	0	-2.50801	2	0	2
0	1	1	1	1	3	15.7326	333	0	0	-15.6413	1.08665	0	-3.12099	2	0	2
0	1	1	1	1	3		333	204	0.558904	-15.6413	0.860427	0	-3.12099	2	0	2
0	1	1	1	1	3	15.7896	333	412	1.12877	-15.6413	0.914776	0	-3.12099	2	0	2
0	1	1	1	1	3	16.3085	333	877	2.40274	-15.6413	0.988777	0	-3.12099	2	0	2
0	1	1	1	1	3	15.8512	333	1272	3.48493	-15.6413	0.921934	0	-3.12099	2	0	2
0	1	1	1	1	3		333			-15.6413		0	-3.12099	2	0	2
0	1	1	1	1	3		333			-15.6413		0	-3.12099	2	0	2
0	1	2	0	1	3	14.0287	334	0	0	10.0287	0.802736	0	-2.66426	2	0	2
0	1	2	0	1	3		334	198	0.542466	10.0287	0.647825	0	-2.66426	2	0	2
0	1	2	0	1	3	13.1542	334	351	0.961644	10.0287	0.787395	0	-2.66426	2	0	2
0	1	2	0	1	3		334	527	1.44384	10.0287	0.791093	0	-2.66426	2	0	2
0	1	2	0	1	3	11.8343	334	749	2.05205	10.0287	0.684317	0	-2.66426	2	0	2
0	1	2	0	1	3		334	831	2.27671	10.0287	0.774444	0	-2.66426	2	0	2
0	1	2	0	1	3	10.9886	334	1101	3.01644	10.0287	0.663675	0	-2.66426	2	0	2
1	1	1	0	0	3	20.4261	335	0	0	7.39494	1.09846	0	-3.52564	2	0	1
1	1	1	0	0	3		335	222	0.608219	7.39494	0.938472	0	-3.52564	2	0	1
1	1	1	0	0	3	19.3053	335	435	1.19178	7.39494	0.758282	0	-3.52564	2	0	1
1	1	1	0	0	3		335	518	1.41918	7.39494	0.745233	0	-3.52564	2	0	1
1	1	1	0	0	3	21.0948	335	720	1.9726	7.39494	0.797577	0	-3.52564	2	0	1
1	1	1	0	0	3		335	901	2.46849	7.39494	0.771629	0	-3.52564	2	0	1
1	1	1	0	0	3	20.6764	335	1086	2.97534	7.39494	0.716984	0	-3.52564	2	0	1
1	1	1	0	0	3	21.4772	336	0	0	4.5202	0.855711	0	-2.11538	2	0	3
1	1	1	0	0	3		336	210	0.575342	4.5202	0.785241	0	-2.11538	2	0	3
1	1	1	0	0	3	21.5349	336	380	1.0411	4.5202	0.767915	0	-2.11538	2	0	3
1	1	1	0	0	3		336	603	1.65205	4.5202	0.775015	0	-2.11538	2	0	3
1	1	1	0	0	3	20.4738	336	736	2.01644	4.5202	0.831068	0	-2.11538	2	0	3
1	1	1	0	0	3		336	897	2.45753	4.5202	0.937933	0	-2.11538	2	0	3
1	1	1	0	0	3	19.4104	336	1097	3.00548	4.5202	0.973804	0	-2.11538	2	0	3
1	1	2	0	1	3	18.1315	337	0	0	5.80424	0.59096	0	-2.44792	2	0	3
1	1	2	0	1	3		337	205	0.561644	5.80424	0.573261	0	-2.44792	2	0	3
1	1	2	0	1	3	17.7832	337	366	1.00274	5.80424	0.679968	0	-2.44792	2	0	3
1	1	2	0	1	3		337	531	1.45479	5.80424	0.584261	0	-2.44792	2	0	3
1	1	2	0	1	3	17.5781	337	721	1.97534	5.80424	0.795199	0	-2.44792	2	0	3
1	1	2	0	1	3		337	938	2.56986	5.80424	0.760533	0	-2.44792	2	0	3
1	1	2	0	1	3	17.4014	337	1121	3.07123	5.80424	0.72005	0	-2.44792	2	0	3
1	1	1	0	0	3	19.7404	338	0	0	6.08898	0.927946	0	-2.17147	2	0	3
1	1	1	0	0	3		338	204	0.558904	6.08898	0.96142	0	-2.17147	2	0	3
1	1	1	0	0	3	20.4093	338	350	0.958904	6.08898	0.969036	0	-2.17147	2	0	3
1	1	1	0	0	3		338	526	1.4411	6.08898	0.924483	0	-2.17147	2	0	3
1	1	1	0	0	3	19.7206	338	720	1.9726	6.08898	0.945488	0	-2.17147	2	0	3
1	1	1	0	0	3		338	896	2.45479	6.08898	0.928374	0	-2.17147	2	0	3
1	1	1	0	0	3	19.5274	338	1097	3.00548	6.08898	0.891262	0	-2.17147	2	0	3
1	1	1	0	1	3	22.2613	339	0	0	-5.97125	1.05798	0	-3.30529	2	0	2
1	1	1	0	1	3		339	204	0.558904	-5.97125	0.981451	0	-3.30529	2	0	2
1	1	1	0	1	3	22.535	339	350	0.958904	-5.97125	0.840742	0	-3.30529	2	0	2
1	1	1	0	1	3		339	567	1.55342	-5.97125	0.861081	0	-3.30529	2	0	2
1	1	1	0	1	3		339	790	2.16438	-5.97125	0.964576	0	-3.30529	2	0	2
1	1	1	0	1	3		339	896	2.45479	-5.97125	0.950932	0	-3.30529	2	0	2
1	1	1	0	1	3	22.3399	339	1097	3.00548	-5.97125	0.888246	0	-3.30529	2	0	2
1	1	2	0	0	3	24.0722	340	0	0	8.68172	0.67868	0	-3.39744	2	0	2
1	1	2	0	0	3	23.0648	340	365	1	8.68172	0.905874	0	-3.39744	2	0	2
1	1	2	0	0	3	24.3384	340	750	2.05479	8.68172	0.576684	0	-3.39744	2	0	2
1	1	2	0	0	3		340	1208	3.30959	8.68172	0.661454	0	-3.39744	2	0	2
1	1	2	0	0	3		340			8.68172		0	-3.39744	2	0	2
1	1	2	0	0	3		340			8.68172		0	-3.39744	2	0	2
1	1	2	0	0	3		340			8.68172		0	-3.39744	2	0	2
0	1	1	0	1	3	16.1092	341	0	0	8.49555	0.9566	0	-1.89103	2	1	3
0	1	1	0	1	3		341	204	0.558904	8.49555	0.852733	0	-1.89103	2	1	3
0	1	1	0	1	3	15.4054	341	351	0.961644	8.49555	0.84962	0	-1.89103	2	1	3
0	1	1	0	1	3		341	529	1.44932	8.49555	0.816451	0	-1.89103	2	1	3
0	1	1	0	1	3	15.3815	341	720	1.9726	8.49555	0.861296	0	-1.89103	2	1	3
0	1	1	0	1	3		341	897	2.45753	8.49555	0.788754	0	-1.89103	2	1	3
0	1	1	0	1	3	16.0235	341	1098	3.00822	8.49555	0.789054	0	-1.89103	2	1	3
1	1	1	0	1	3	17.3714	342	0	0	-5.96578	0.959018	0	-0.773237	2	2	4
1	1	1	0	1	3		342	197	0.539726	-5.96578	1.04557	0	-0.773237	2	2	4
1	1	1	0	1	3	18.1108	342	351	0.961644	-5.96578	1.08783	0	-0.773237	2	2	4
1	1	1	0	1	3		342	565	1.54795	-5.96578	1.03641	0	-0.773237	2	2	4
1	1	1	0	1	3	17.4974	342	720	1.9726	-5.96578	0.963722	0	-0.773237	2	2	4
1	1	1	0	1	3		342	942	2.58082	-5.96578	1.18738	0	-0.773237	2	2	4
1	1	1	0	1	3	16.7129	342	1098	3.00822	-5.96578	1.04331	0	-0.773237	2	2	4
0	1	1	0	0	3	14.1534	343	0	0	5.80972	0.77749	0	-2.94471	2	0	3
0	1	1	0	0	3		343	196	0.536986	5.80972	0.758172	0	-2.94471	2	0	3
0	1	1	0	0	3	14.1036	343	350	0.958904	5.80972	0.802387	0	-2.94471	2	0	3
0	1	1	0	0	3		343	525	1.43836	5.80972	0.805137	0	-2.94471	2	0	3
0	1	1	0	0	3	13.7403	343	719	1.96986	5.80972	0.675854	0	-2.94471	2	0	3
0	1	1	0	0	3		343	896	2.45479	5.80972	0.726254	0	-2.94471	2	0	3
0	1	1	0	0	3	14.0045	343	1112	3.04658	5.80972	0.715172	0	-2.94471	2	0	3
0	1	2	1	1	3	13.8627	344	0	0	1.46475	0.811065	0	-1.98317	2	1	3
0	1	2	1	1	3		344	234	0.641096	1.46475	0.854797	0	-1.98317	2	1	3
0	1	2	1	1	3	14.4259	344	378	1.03562	1.46475	0.866615	0	-1.98317	2	1	3
0	1	2	1	1	3	14.2709	344	735	2.0137	1.46475	0.789964	0	-1.98317	2	1	3
0	1	2	1	1	3	14.5658	344	1267	3.47123	1.46475	0.708597	0	-1.98317	2	1	3
0	1	2	1	1	3		344			1.46475		0	-1.98317	2	1	3
0	1	2	1	1	3		344			1.46475		0	-1.98317	2	1	3
0	1	2	0	1	3	14.1142	345	0	0	-3.29364	0.798588	0	-1.55449	1	1	3	1
0	1	2	0	1	3		345			-3.29364		0	-1.55449	1	1	3	1
0	1	2	0	1	3		345			-3.29364		0	-1.55449	1	1	3	1
0	1	2	0	1	3		345			-3.29364		0	-1.55449	1	1	3	1
0	1	2	0	1	3		345			-3.29364		0	-1.55449	1	1	3	1
0	1	2	0	1	3		345			-3.29364		0	-1.55449	1	1	3	1
0	1	2	0	1	3		345			-3.29364		0	-1.55449	1	1	3	1
0	1	1	0	1	3	15.9029	346	0	0	-2.17933	1.06586	1	-4.76763	1	0	1
0	1	1	0	1	3		346	196	0.536986	-2.17933	1.20974	1	-4.76763	1	0	1
0	1	1	0	1	3	15.1364	346	370	1.0137	-2.17933	1.17051	1	-4.76763	1	0	1
0	1	1	0	1	3		346	532	1.45753	-2.17933	0.980328	1	-4.76763	1	0	1
0	1	1	0	1	3	15.2136	346	742	2.03288	-2.17933	0.738088	1	-4.76763	1	0	1
0	1	1	0	1	3		346	896	2.45479	-2.17933	0.906216	1	-4.76763	1	0	1
0	1	1	0	1	3	14.6862	346	1091	2.98904	-2.17933	0.626609	1	-4.76763	1	0	1
1	1	2	0	1	3	16.0045	347	0	0	11.1239	0.985644	0	-3.1891	2	0	1	1
1	1	2	0	1	3		347			11.1239		0	-3.1891	2	0	1	1
1	1	2	0	1	3		347			11.1239		0	-3.1891	2	0	1	1
1	1	2	0	1	3		347			11.1239		0	-3.1891	2	0	1	1
1	1	2	0	1	3		347			11.1239		0	-3.1891	2	0	1	1
1	1	2	0	1	3		347			11.1239		0	-3.1891	2	0	1	1
1	1	2	0	1	3		347			11.1239		0	-3.1891	2	0	1	1
1	1	2	1	1	3	21.248	348	0	0	-5.01848	0.60479	0	-0.921474	1	2	4	1
1	1	2	1	1	3		348			-5.01848		0	-0.921474	1	2	4	1
1	1	2	1	1	3		348			-5.01848		0	-0.921474	1	2	4	1
1	1	2	1	1	3		348			-5.01848		0	-0.921474	1	2	4	1
1	1	2	1	1	3		348			-5.01848		0	-0.921474	1	2	4	1
1	1	2	1	1	3		348			-5.01848		0	-0.921474	1	2	4	1
1	1	2	1	1	3		348			-5.01848		0	-0.921474	1	2	4	1
0	1	1	0	1	3	12.7322	349	0	0	14.9131	0.957393	0	-3.1891	2	0	2
0	1	1	0	1	3		349	193	0.528767	14.9131	1.04974	0	-3.1891	2	0	2
0	1	1	0	1	3	13.4136	349	485	1.32877	14.9131	0.818404	0	-3.1891	2	0	2
0	1	1	0	1	3		349	717	1.96438	14.9131	0.740499	0	-3.1891	2	0	2
0	1	1	0	1	3		349	1043	2.85753	14.9131		0	-3.1891	2	0	2
0	1	1	0	1	3		349	1109	3.03836	14.9131	0.374771	0	-3.1891	2	0	2
0	1	1	0	1	3		349			14.9131		0	-3.1891	2	0	2
0	1	1	0	1	3	15.4069	350	0	0	0.295689	0.671327	0	-2.84856	2	0	2
0	1	1	0	1	3		350	191	0.523288	0.295689	0.695191	0	-2.84856	2	0	2
0	1	1	0	1	3	15.1512	350	347	0.950685	0.295689	0.603478	0	-2.84856	2	0	2
0	1	1	0	1	3		350	521	1.4274	0.295689	0.690934	0	-2.84856	2	0	2
0	1	1	0	1	3	14.9514	350	732	2.00548	0.295689	0.730736	0	-2.84856	2	0	2
0	1	1	0	1	3		350	905	2.47945	0.295689	0.736513	0	-2.84856	2	0	2
0	1	1	0	1	3	15.024	350	1095	3	0.295689	0.613188	0	-2.84856	2	0	2
0	1	1	0	1	3	14.4253	351	0	0	-6.30801	0.92112	0	-3.48958	2	0	1
0	1	1	0	1	3		351	206	0.564384	-6.30801	0.883482	0	-3.48958	2	0	1
0	1	1	0	1	3	13.4449	351	373	1.02192	-6.30801	0.869759	0	-3.48958	2	0	1
0	1	1	0	1	3		351	528	1.44658	-6.30801	0.85021	0	-3.48958	2	0	1
0	1	1	0	1	3	12.4295	351	717	1.96438	-6.30801	0.750484	0	-3.48958	2	0	1
0	1	1	0	1	3		351	995	2.72603	-6.30801	0.681894	0	-3.48958	2	0	1
0	1	1	0	1	3	13.4602	351	1171	3.20822	-6.30801	0.723504	0	-3.48958	2	0	1
0	1	1	0	0	3	16.7126	352	0	0	8.22176	1.11178	0	-3.32933	2	0	1
0	1	1	0	0	3		352	200	0.547945	8.22176	1.12342	0	-3.32933	2	0	1
0	1	1	0	0	3	17.8145	352	347	0.950685	8.22176	1.09106	0	-3.32933	2	0	1
0	1	1	0	0	3		352	521	1.4274	8.22176	1.15152	0	-3.32933	2	0	1
0	1	1	0	0	3	17.3465	352	736	2.01644	8.22176	1.07436	0	-3.32933	2	0	1
0	1	1	0	0	3		352	925	2.53425	8.22176	1.03245	0	-3.32933	2	0	1
0	1	1	0	0	3	17.5863	352	1095	3	8.22176	1.05661	0	-3.32933	2	0	1
0	1	1	1	0	3	13.5868	353	0	0	4.64339	0.817416	0	-4.04647	3	0	2
0	1	1	1	0	3		353	200	0.547945	4.64339	0.691806	0	-4.04647	3	0	2
0	1	1	1	0	3	13.4507	353	347	0.950685	4.64339	0.721593	0	-4.04647	3	0	2
0	1	1	1	0	3		353	525	1.43836	4.64339	0.813969	0	-4.04647	3	0	2
0	1	1	1	0	3	13.4766	353	723	1.98082	4.64339	0.76954	0	-4.04647	3	0	2
0	1	1	1	0	3		353	1011	2.76986	4.64339	0.701942	0	-4.04647	3	0	2
0	1	1	1	0	3	13.8672	353	1102	3.01918	4.64339	0.682599	0	-4.04647	3	0	2
0	1	1	0	0	3	18.9358	354	0	0	1.95483	0.939378	0	-1.86298	1	1	2
0	1	1	0	0	3		354	206	0.564384	1.95483	1.07306	0	-1.86298	1	1	2
0	1	1	0	0	3	18.8061	354	349	0.956164	1.95483	0.861645	0	-1.86298	1	1	2
0	1	1	0	0	3		354	559	1.53151	1.95483	0.901923	0	-1.86298	1	1	2
0	1	1	0	0	3		354	738	2.02192	1.95483	0.981567	0	-1.86298	1	1	2
0	1	1	0	0	3		354	895	2.45205	1.95483	0.862515	0	-1.86298	1	1	2
0	1	1	0	0	3	18.3989	354	1094	2.99726	1.95483	0.869268	0	-1.86298	1	1	2
1	1	1	0	0	3	19.7668	355	0	0	6.78165	0.952323	0	-2.46795	1	0	1
1	1	1	0	0	3		355	197	0.539726	6.78165	0.871539	0	-2.46795	1	0	1
1	1	1	0	0	3	20.4916	355	349	0.956164	6.78165	0.815104	0	-2.46795	1	0	1
1	1	1	0	0	3		355	531	1.45479	6.78165	0.830796	0	-2.46795	1	0	1
1	1	1	0	0	3	20.7927	355	744	2.03836	6.78165	0.79803	0	-2.46795	1	0	1
1	1	1	0	0	3		355	895	2.45205	6.78165	0.810706	0	-2.46795	1	0	1
1	1	1	0	0	3	20.7266	355	1165	3.19178	6.78165	0.770673	0	-2.46795	1	0	1
1	1	1	0	0	3	16.4706	356	0	0	4.38877	1.22242	1	-3.95433	2	0	1
1	1	1	0	0	3		356	202	0.553425	4.38877	1.18612	1	-3.95433	2	0	1
1	1	1	0	0	3	17.2318	356	346	0.947945	4.38877	1.18681	1	-3.95433	2	0	1
1	1	1	0	0	3		356	539	1.47671	4.38877	1.15509	1	-3.95433	2	0	1
1	1	1	0	0	3	17.3765	356	717	1.96438	4.38877	1.16163	1	-3.95433	2	0	1
1	1	1	0	0	3		356	899	2.46301	4.38877	1.17349	1	-3.95433	2	0	1
1	1	1	0	0	3	17.0934	356	1108	3.03562	4.38877	1.16781	1	-3.95433	2	0	1
0	1	1	1	0	3	17.1714	357	0	0	-3.06913	0.792435	0	-3.72196	2	0	1
0	1	1	1	0	3		357	202	0.553425	-3.06913	0.800841	0	-3.72196	2	0	1
0	1	1	1	0	3	17.5496	357	372	1.01918	-3.06913	0.762836	0	-3.72196	2	0	1
0	1	1	1	0	3		357	566	1.55068	-3.06913	0.822657	0	-3.72196	2	0	1
0	1	1	1	0	3	17.6123	357	717	1.96438	-3.06913	0.721551	0	-3.72196	2	0	1
0	1	1	1	0	3		357	924	2.53151	-3.06913	0.751737	0	-3.72196	2	0	1
0	1	1	1	0	3	18.2869	357	1156	3.16712	-3.06913	0.719386	0	-3.72196	2	0	1
0	1	1	0	0	3	14.5442	358	0	0	10.8775	0.738525	0	-3.125	2	0	1
0	1	1	0	0	3		358	202	0.553425	10.8775	0.778311	0	-3.125	2	0	1
0	1	1	0	0	3	14.3927	358	358	0.980822	10.8775	0.683705	0	-3.125	2	0	1
0	1	1	0	0	3		358	526	1.4411	10.8775	0.762909	0	-3.125	2	0	1
0	1	1	0	0	3	15.1229	358	717	1.96438	10.8775	0.627901	0	-3.125	2	0	1
0	1	1	0	0	3		358	896	2.45479	10.8775	0.69679	0	-3.125	2	0	1
0	1	1	0	0	3	14.7656	358	1093	2.99452	10.8775	0.718752	0	-3.125	2	0	1
1	1	1	0	0	3	20.3857	359	0	0	-0.427105	0.844908	0	-2.92468	2	0	2	1
1	1	1	0	0	3		359			-0.427105		0	-2.92468	2	0	2	1
1	1	1	0	0	3		359			-0.427105		0	-2.92468	2	0	2	1
1	1	1	0	0	3		359			-0.427105		0	-2.92468	2	0	2	1
1	1	1	0	0	3		359			-0.427105		0	-2.92468	2	0	2	1
1	1	1	0	0	3		359			-0.427105		0	-2.92468	2	0	2	1
1	1	1	0	0	3		359			-0.427105		0	-2.92468	2	0	2	1
1	1	2	0	1	3	10.3844	360	0	0	9.45927	0.792121	0	-0.949519	2	2	4
1	1	2	0	1	3		360	225	0.616438	9.45927	0.853153	0	-0.949519	2	2	4
1	1	2	0	1	3	10.3096	360	350	0.958904	9.45927	0.749507	0	-0.949519	2	2	4
1	1	2	0	1	3		360	532	1.45753	9.45927	0.772251	0	-0.949519	2	2	4
1	1	2	0	1	3	9.69796	360	729	1.99726	9.45927	0.780176	0	-0.949519	2	2	4
1	1	2	0	1	3		360	938	2.56986	9.45927	0.475546	0	-0.949519	2	2	4
1	1	2	0	1	3	9.60979	360	1099	3.01096	9.45927	0.627491	0	-0.949519	2	2	4
0	1	2	0	0	3	16.2145	361	0	0	14.5873	0.622619	0	-2.16346	1	0	1
0	1	2	0	0	3		361	211	0.578082	14.5873	0.596483	0	-2.16346	1	0	1
0	1	2	0	0	3		361	372	1.01918	14.5873	0.57409	0	-2.16346	1	0	1
0	1	2	0	0	3		361	778	2.13151	14.5873	0.509147	0	-2.16346	1	0	1
0	1	2	0	0	3	14.1435	361	1226	3.3589	14.5873	0.512308	0	-2.16346	1	0	1
0	1	2	0	0	3		361			14.5873		0	-2.16346	1	0	1
0	1	2	0	0	3		361			14.5873		0	-2.16346	1	0	1
1	1	1	0	0	3	19.5224	362	0	0	13.6756	1.03706	0	-2.99279	2	0	2
1	1	1	0	0	3		362	196	0.536986	13.6756	0.975746	0	-2.99279	2	0	2
1	1	1	0	0	3		362	335	0.917808	13.6756	0.86989	0	-2.99279	2	0	2
1	1	1	0	0	3		362	531	1.45479	13.6756	1.06892	0	-2.99279	2	0	2
1	1	1	0	0	3	19.5678	362	716	1.96164	13.6756	0.920256	0	-2.99279	2	0	2
1	1	1	0	0	3		362	895	2.45205	13.6756	0.938275	0	-2.99279	2	0	2
1	1	1	0	0	3	18.8246	362	1101	3.01644	13.6756	1.07916	0	-2.99279	2	0	2
1	1	1	0	1	3	19.1391	363	0	0	11.2526	0.779837	0	-2.50401	1	0	1
1	1	1	0	1	3		363	218	0.59726	11.2526	0.738635	0	-2.50401	1	0	1
1	1	1	0	1	3	18.1869	363	349	0.956164	11.2526	0.717026	0	-2.50401	1	0	1
1	1	1	0	1	3		363	525	1.43836	11.2526	0.765914	0	-2.50401	1	0	1
1	1	1	0	1	3	18.663	363	716	1.96164	11.2526	0.742686	0	-2.50401	1	0	1
1	1	1	0	1	3		363	940	2.57534	11.2526	0.754997	0	-2.50401	1	0	1
1	1	1	0	1	3	17.2392	363	1226	3.3589	11.2526	0.75642	0	-2.50401	1	0	1
1	1	1	0	0	3	18.0717	364	0	0	13.8617	0.829073	0	-0.584936	1	2	4
1	1	1	0	0	3		364	200	0.547945	13.8617	0.882938	0	-0.584936	1	2	4
1	1	1	0	0	3	17.5661	364	349	0.956164	13.8617	0.816725	0	-0.584936	1	2	4
1	1	1	0	0	3		364	526	1.4411	13.8617	0.770959	0	-0.584936	1	2	4
1	1	1	0	0	3	17.3745	364	715	1.9589	13.8617	0.819845	0	-0.584936	1	2	4
1	1	1	0	0	3		364	895	2.45205	13.8617	0.88693	0	-0.584936	1	2	4
1	1	1	0	0	3	17.6377	364	1103	3.02192	13.8617	0.838842	0	-0.584936	1	2	4
0	1	1	0	1	3	15.0231	365	0	0	10.6612	0.898077	0	-3.30529	2	0	1
0	1	1	0	1	3		365	196	0.536986	10.6612	1.01396	0	-3.30529	2	0	1
0	1	1	0	1	3	15.6618	365	350	0.958904	10.6612	0.905998	0	-3.30529	2	0	1
0	1	1	0	1	3		365	531	1.45479	10.6612	0.877515	0	-3.30529	2	0	1
0	1	1	0	1	3	15.3125	365	716	1.96164	10.6612	0.816067	0	-3.30529	2	0	1
0	1	1	0	1	3		365	938	2.56986	10.6612	0.861004	0	-3.30529	2	0	1
0	1	1	0	1	3	16.1328	365	1113	3.04931	10.6612	0.875916	0	-3.30529	2	0	1
0	1	1	0	1	3	10.4952	366	0	0	1.1143	0.931078	1	-2.54006	1	0	1
0	1	1	0	1	3		366	201	0.550685	1.1143	0.868175	1	-2.54006	1	0	1
0	1	1	0	1	3	11.0938	366	376	1.03014	1.1143	0.89879	1	-2.54006	1	0	1
0	1	1	0	1	3		366	530	1.45205	1.1143	0.952935	1	-2.54006	1	0	1
0	1	1	0	1	3	10.3516	366	733	2.00822	1.1143	0.88257	1	-2.54006	1	0	1
0	1	1	0	1	3		366	922	2.52603	1.1143	0.941324	1	-2.54006	1	0	1
0	1	1	0	1	3	10.5859	366	1099	3.01096	1.1143	0.886885	1	-2.54006	1	0	1
1	1	1	0	0	3	19.0632	367	0	0	5.9822	0.813128	0	-3.26522	1	0	1
1	1	1	0	0	3		367	215	0.589041	5.9822	0.708137	0	-3.26522	1	0	1
1	1	1	0	0	3	19.4069	367	350	0.958904	5.9822	0.759304	0	-3.26522	1	0	1
1	1	1	0	0	3		367	531	1.45479	5.9822	0.720929	0	-3.26522	1	0	1
1	1	1	0	0	3	19.4736	367	729	1.99726	5.9822	0.696121	0	-3.26522	1	0	1
1	1	1	0	0	3		367	895	2.45205	5.9822	0.736726	0	-3.26522	1	0	1
1	1	1	0	0	3	19.5051	367	1105	3.0274	5.9822	0.741627	0	-3.26522	1	0	1
1	1	1	0	0	3	21.0283	368	0	0	1.59069	0.90151	0	-1.48237	2	1	4	1
1	1	1	0	0	3		368			1.59069		0	-1.48237	2	1	4	1
1	1	1	0	0	3		368			1.59069		0	-1.48237	2	1	4	1
1	1	1	0	0	3		368			1.59069		0	-1.48237	2	1	4	1
1	1	1	0	0	3		368			1.59069		0	-1.48237	2	1	4	1
1	1	1	0	0	3		368			1.59069		0	-1.48237	2	1	4	1
1	1	1	0	0	3		368			1.59069		0	-1.48237	2	1	4	1
1	1	1	1	0	3	18.3434	369	0	0	-4.35044	0.920899	0	-2.32372	2	0	3
1	1	1	1	0	3		369	201	0.550685	-4.35044	1.00659	0	-2.32372	2	0	3
1	1	1	1	0	3	17.9843	369	351	0.961644	-4.35044	0.93101	0	-2.32372	2	0	3
1	1	1	1	0	3		369	530	1.45205	-4.35044	0.876215	0	-2.32372	2	0	3
1	1	1	1	0	3	16.5909	369	742	2.03288	-4.35044	0.939575	0	-2.32372	2	0	3
1	1	1	1	0	3		369	942	2.58082	-4.35044	0.82438	0	-2.32372	2	0	3
1	1	1	1	0	3	16.3387	369	1103	3.02192	-4.35044	0.917491	0	-2.32372	2	0	3
1	1	1	0	1	3	20.8623	370	0	0	-2.78987	0.908131	0	-2.25962	2	0	2
1	1	1	0	1	3		370	195	0.534247	-2.78987	0.906667	0	-2.25962	2	0	2
1	1	1	0	1	3	19.5624	370	351	0.961644	-2.78987	0.842614	0	-2.25962	2	0	2
1	1	1	0	1	3		370	531	1.45479	-2.78987	0.945831	0	-2.25962	2	0	2
1	1	1	0	1	3	19.442	370	718	1.96712	-2.78987	0.92284	0	-2.25962	2	0	2
1	1	1	0	1	3		370	895	2.45205	-2.78987	0.998801	0	-2.25962	2	0	2
1	1	1	0	1	3	21.3357	370	1103	3.02192	-2.78987	0.841968	0	-2.25962	2	0	2
0	1	1	0	0	3	14.0531	371	0	0	-3.96167	0.983862	0	-2.79247	2	0	3
0	1	1	0	0	3		371	200	0.547945	-3.96167	0.951331	0	-2.79247	2	0	3
0	1	1	0	0	3	14.8104	371	404	1.10685	-3.96167	0.912999	0	-2.79247	2	0	3
0	1	1	0	0	3		371	530	1.45205	-3.96167	0.906812	0	-2.79247	2	0	3
0	1	1	0	0	3	14.5303	371	727	1.99178	-3.96167	0.893375	0	-2.79247	2	0	3
0	1	1	0	0	3		371	895	2.45205	-3.96167	0.907694	0	-2.79247	2	0	3
0	1	1	0	0	3	14.4912	371	1104	3.02466	-3.96167	0.865893	0	-2.79247	2	0	3
1	1	1	1	1	3	18.0139	372	0	0	-0.440792	0.830538	0	-2.5601	2	0	2
1	1	1	1	1	3		372	200	0.547945	-0.440792	0.813185	0	-2.5601	2	0	2
1	1	1	1	1	3	17.6297	372	402	1.10137	-0.440792	0.8204	0	-2.5601	2	0	2
1	1	1	1	1	3	18.1108	372	703	1.92603	-0.440792	0.795241	0	-2.5601	2	0	2
1	1	1	1	1	3		372	895	2.45205	-0.440792	0.797801	0	-2.5601	2	0	2
1	1	1	1	1	3	18.1878	372	1152	3.15616	-0.440792	0.808064	0	-2.5601	2	0	2
1	1	1	1	1	3		372			-0.440792		0	-2.5601	2	0	2
1	1	1	0	0	3	24.5568	373	0	0	0.977413	0.720243	0	-3.0609	2	0	1
1	1	1	0	0	3		373	200	0.547945	0.977413	0.653897	0	-3.0609	2	0	1
1	1	1	0	0	3	23.6633	373	430	1.17808	0.977413	0.649705	0	-3.0609	2	0	1
1	1	1	0	0	3		373	525	1.43836	0.977413	0.722038	0	-3.0609	2	0	1
1	1	1	0	0	3	24.0753	373	717	1.96438	0.977413	0.708688	0	-3.0609	2	0	1
1	1	1	0	0	3		373	895	2.45205	0.977413	0.697333	0	-3.0609	2	0	1
1	1	1	0	0	3	24.3864	373	1112	3.04658	0.977413	0.654853	0	-3.0609	2	0	1
0	1	1	0	0	3	16.8166	374	0	0	-11.4743	0.921191	0	-2.73237	2	0	2
0	1	1	0	0	3		374	192	0.526027	-11.4743	0.929662	0	-2.73237	2	0	2
0	1	1	0	0	3	17.6471	374	368	1.00822	-11.4743	0.901137	0	-2.73237	2	0	2
0	1	1	0	0	3	18.2353	374	717	1.96438	-11.4743	0.83555	0	-2.73237	2	0	2
0	1	1	0	0	3		374	892	2.44384	-11.4743	0.862133	0	-2.73237	2	0	2
0	1	1	0	0	3	18.8927	374	1138	3.11781	-11.4743	0.852754	0	-2.73237	2	0	2
0	1	1	0	0	3		374			-11.4743		0	-2.73237	2	0	2
1	1	2	0	1	3	15.7466	375	0	0	9.09514	0.864708	0	-2.96474	2	0	2
1	1	2	0	1	3		375	200	0.547945	9.09514	0.912798	0	-2.96474	2	0	2
1	1	2	0	1	3	15.6862	375	353	0.967123	9.09514	0.905752	0	-2.96474	2	0	2
1	1	2	0	1	3		375	525	1.43836	9.09514	0.89897	0	-2.96474	2	0	2
1	1	2	0	1	3	15.342	375	717	1.96438	9.09514	0.842217	0	-2.96474	2	0	2
1	1	2	0	1	3		375	895	2.45205	9.09514	0.936097	0	-2.96474	2	0	2
1	1	2	0	1	3	14.7856	375	1103	3.02192	9.09514	0.867302	0	-2.96474	2	0	2
1	1	1	0	1	3	20.068	376	0	0	0.511978	0.979491	0	-2.96474	3	0	3
1	1	1	0	1	3		376	210	0.575342	0.511978	0.933514	0	-2.96474	3	0	3
1	1	1	0	1	3	19.726	376	365	1	0.511978	0.927233	0	-2.96474	3	0	3
1	1	1	0	1	3		376	533	1.46027	0.511978	0.931872	0	-2.96474	3	0	3
1	1	1	0	1	3	20.2553	376	744	2.03836	0.511978	0.928544	0	-2.96474	3	0	3
1	1	1	0	1	3		376	899	2.46301	0.511978	0.980646	0	-2.96474	3	0	3
1	1	1	0	1	3	20.6298	376	1107	3.03288	0.511978	0.957869	0	-2.96474	3	0	3
0	1	1	0	1	3	11.535	377	0	0	1.99316	1.05773	0	-2.2476	3	0	4
0	1	1	0	1	3		377	197	0.539726	1.99316	1.02593	0	-2.2476	3	0	4
0	1	1	0	1	3	11.1107	377	402	1.10137	1.99316	1.07101	0	-2.2476	3	0	4
0	1	1	0	1	3		377	526	1.4411	1.99316	1.09426	0	-2.2476	3	0	4
0	1	1	0	1	3	11.6508	377	714	1.95616	1.99316	1.09573	0	-2.2476	3	0	4
0	1	1	0	1	3		377	883	2.41918	1.99316	1.10688	0	-2.2476	3	0	4
0	1	1	0	1	3	11.3422	377	1109	3.03836	1.99316	1.14345	0	-2.2476	3	0	4
1	1	1	0	1	3	18.5813	378	0	0	10.371	1.13941	0	-4.04647	1	0	1
1	1	1	0	1	3		378	197	0.539726	10.371	1.14118	0	-4.04647	1	0	1
1	1	1	0	1	3	18.0756	378	350	0.958904	10.371	1.15002	0	-4.04647	1	0	1
1	1	1	0	1	3		378			10.371		0	-4.04647	1	0	1
1	1	1	0	1	3		378			10.371		0	-4.04647	1	0	1
1	1	1	0	1	3		378			10.371		0	-4.04647	1	0	1
1	1	1	0	1	3		378			10.371		0	-4.04647	1	0	1
1	1	2	0	1	3	16.9242	379	0	0	-4.95004	0.647989	0	-1.29006	1	1	3
1	1	2	0	1	3		379	205	0.561644	-4.95004	0.990986	0	-1.29006	1	1	3
1	1	2	0	1	3	16.9959	379	408	1.11781	-4.95004	0.938676	0	-1.29006	1	1	3
1	1	2	0	1	3		379	554	1.51781	-4.95004	0.813386	0	-1.29006	1	1	3
1	1	2	0	1	3	16.1595	379	715	1.9589	-4.95004	0.731212	0	-1.29006	1	1	3
1	1	2	0	1	3		379	893	2.44658	-4.95004	0.70538	0	-1.29006	1	1	3
1	1	2	0	1	3	17.3465	379	1100	3.0137	-4.95004	0.669411	0	-1.29006	1	1	3
1	1	1	0	0	3	21.9114	380	0	0	11.9589	0.904892	0	-3.38942	2	0	1
1	1	1	0	0	3		380	210	0.575342	11.9589	0.842139	0	-3.38942	2	0	1
1	1	1	0	0	3		380	443	1.2137	11.9589	0.776663	0	-3.38942	2	0	1
1	1	1	0	0	3		380	534	1.46301	11.9589	0.708682	0	-3.38942	2	0	1
1	1	1	0	0	3		380	961	2.63288	11.9589	0.854287	0	-3.38942	2	0	1
1	1	1	0	0	3		380	1100	3.0137	11.9589	0.783895	0	-3.38942	2	0	1
1	1	1	0	0	3		380			11.9589		0	-3.38942	2	0	1
1	1	2	0	1	3	18.0623	381	0	0	6.10541	0.813545	0	-2.80048	1	0	1
1	1	2	0	1	3		381	192	0.526027	6.10541	0.772481	0	-2.80048	1	0	1
1	1	2	0	1	3	17.6954	381	398	1.09041	6.10541	0.772952	0	-2.80048	1	0	1
1	1	2	0	1	3		381	526	1.4411	6.10541	0.759213	0	-2.80048	1	0	1
1	1	2	0	1	3	17.4048	381	744	2.03836	6.10541	0.660249	0	-2.80048	1	0	1
1	1	2	0	1	3		381	944	2.5863	6.10541	0.668087	0	-2.80048	1	0	1
1	1	2	0	1	3	17.3373	381	1105	3.0274	6.10541	0.717686	0	-2.80048	1	0	1
1	1	2	0	1	3	13.3661	382	0	0	12.1232	0.739382	0	-3.27324	2	0	1
1	1	2	0	1	3		382	183	0.50137	12.1232	0.769469	0	-3.27324	2	0	1
1	1	2	0	1	3	13.8428	382	350	0.958904	12.1232	0.794494	0	-3.27324	2	0	1
1	1	2	0	1	3		382	567	1.55342	12.1232	0.754808	0	-3.27324	2	0	1
1	1	2	0	1	3	13.1979	382	714	1.95616	12.1232	0.794863	0	-3.27324	2	0	1
1	1	2	0	1	3		382	895	2.45205	12.1232	0.749314	0	-3.27324	2	0	1
1	1	2	0	1	3	13.3769	382	1133	3.10411	12.1232	0.778205	0	-3.27324	2	0	1
1	1	1	0	0	3	23.2086	383	0	0	3.46886	0.89263	0	-2.2476	2	0	3
1	1	1	0	0	3		383	185	0.506849	3.46886	0.971877	0	-2.2476	2	0	3
1	1	1	0	0	3	22.5525	383	479	1.31233	3.46886	0.852325	0	-2.2476	2	0	3
1	1	1	0	0	3		383	575	1.57534	3.46886	0.951072	0	-2.2476	2	0	3
1	1	1	0	0	3	23.728	383	805	2.20548	3.46886	0.779722	0	-2.2476	2	0	3
1	1	1	0	0	3		383	895	2.45205	3.46886	0.881082	0	-2.2476	2	0	3
1	1	1	0	0	3	22.4367	383	1134	3.10685	3.46886	0.944087	0	-2.2476	2	0	3
1	1	3	1	0	3	16.593	384	0	0	2.46954	0.705301	0	-3.63782	2	0	1
1	1	3	1	0	3		384	197	0.539726	2.46954	0.793255	0	-3.63782	2	0	1
1	1	3	1	0	3	16.1959	384	449	1.23014	2.46954	0.599267	0	-3.63782	2	0	1
1	1	3	1	0	3		384	559	1.53151	2.46954	0.693491	0	-3.63782	2	0	1
1	1	3	1	0	3	15.8872	384	811	2.22192	2.46954	0.740931	0	-3.63782	2	0	1
1	1	3	1	0	3		384	967	2.64932	2.46954	0.721848	0	-3.63782	2	0	1
1	1	3	1	0	3	16.9771	384	1177	3.22466	2.46954	0.65863	0	-3.63782	2	0	1
1	1	1	0	0	3	20.1235	385	0	0	6.91581	1.05971	0	-2.74439	2	0	2
1	1	1	0	0	3		385	196	0.536986	6.91581	1.06308	0	-2.74439	2	0	2
1	1	1	0	0	3	20.9561	385	350	0.958904	6.91581	0.910045	0	-2.74439	2	0	2
1	1	1	0	0	3		385	528	1.44658	6.91581	0.8775	0	-2.74439	2	0	2
1	1	1	0	0	3	20.679	385	714	1.95616	6.91581	0.95738	0	-2.74439	2	0	2
1	1	1	0	0	3		385	896	2.45479	6.91581	0.940327	0	-2.74439	2	0	2
1	1	1	0	0	3	20.8715	385	1100	3.0137	6.91581	0.812509	0	-2.74439	2	0	2
1	1	3	0	1	3	11.7985	386	0	0	6.13278	0.81365	0	-1.78686	2	1	3
1	1	3	0	1	3		386	244	0.668493	6.13278	0.701592	0	-1.78686	2	1	3
1	1	3	0	1	3	13.074	386	407	1.11507	6.13278	0.776985	0	-1.78686	2	1	3
1	1	3	0	1	3		386	630	1.72603	6.13278	0.622753	0	-1.78686	2	1	3
1	1	3	0	1	3		386	680	1.86301	6.13278	0.688715	0	-1.78686	2	1	3
1	1	3	0	1	3	10.4152	386	931	2.55068	6.13278	0.697696	0	-1.78686	2	1	3
1	1	3	0	1	3	10.7989	386	1183	3.2411	6.13278	0.657282	0	-1.78686	2	1	3
1	1	1	0	0	3	17.4972	387	0	0	3.63586	0.758457	0	-3.14503	2	0	2
1	1	1	0	0	3		387	224	0.613699	3.63586	0.892073	0	-3.14503	2	0	2
1	1	1	0	0	3	16.9917	387	426	1.16712	3.63586	0.822786	0	-3.14503	2	0	2
1	1	1	0	0	3		387	650	1.78082	3.63586	0.676444	0	-3.14503	2	0	2
1	1	1	0	0	3		387	713	1.95342	3.63586	0.76508	0	-3.14503	2	0	2
1	1	1	0	0	3		387	895	2.45205	3.63586	0.784998	0	-3.14503	2	0	2
1	1	1	0	0	3	17.5483	387	1106	3.03014	3.63586	0.692572	0	-3.14503	2	0	2
1	1	1	0	1	3	15.4672	388	0	0	3.08008	0.818323	0	-4.1266	1	0	1
1	1	1	0	1	3		388	196	0.536986	3.08008	1.01623	0	-4.1266	1	0	1
1	1	1	0	1	3	17.0326	388	350	0.958904	3.08008	0.911839	0	-4.1266	1	0	1
1	1	1	0	1	3		388	520	1.42466	3.08008	0.809082	0	-4.1266	1	0	1
1	1	1	0	1	3		388			3.08008		0	-4.1266	1	0	1
1	1	1	0	1	3		388			3.08008		0	-4.1266	1	0	1
1	1	1	0	1	3		388			3.08008		0	-4.1266	1	0	1
1	1	2	0	0	3	23.1569	389	0	0	2.63107	0.928921	0	-2.46795	2	0	3
1	1	2	0	0	3		389	195	0.534247	2.63107	0.915756	0	-2.46795	2	0	3
1	1	2	0	0	3	21.1679	389	349	0.956164	2.63107	0.584795	0	-2.46795	2	0	3
1	1	2	0	0	3		389	530	1.45205	2.63107	0.938169	0	-2.46795	2	0	3
1	1	2	0	0	3	21.7982	389	712	1.95068	2.63107	0.942687	0	-2.46795	2	0	3
1	1	2	0	0	3		389	894	2.44932	2.63107	0.945231	0	-2.46795	2	0	3
1	1	2	0	0	3	21.7982	389	1099	3.01096	2.63107	0.968158	0	-2.46795	2	0	3
1	1	3	1	0	3	20.2647	390	0	0	8.23546	0.617088	0	-1.98718	1	1	1
1	1	3	1	0	3		390	195	0.534247	8.23546	0.70636	0	-1.98718	1	1	1
1	1	3	1	0	3	19.8384	390	349	0.956164	8.23546	0.616085	0	-1.98718	1	1	1
1	1	3	1	0	3		390	553	1.51507	8.23546	0.635946	0	-1.98718	1	1	1
1	1	3	1	0	3	20.3481	390	712	1.95068	8.23546	0.630297	0	-1.98718	1	1	1
1	1	3	1	0	3		390	931	2.55068	8.23546	0.693393	0	-1.98718	1	1	1
1	1	3	1	0	3	20.1122	390	1106	3.03014	8.23546	0.576774	0	-1.98718	1	1	1
0	1	1	0	1	3	14.1388	391	0	0	1.75496	0.779826	0	-1.32212	1	1	2
0	1	1	0	1	3		391	223	0.610959	1.75496	0.668149	0	-1.32212	1	1	2
0	1	1	0	1	3	13.9054	391	406	1.11233	1.75496	0.65703	0	-1.32212	1	1	2
0	1	1	0	1	3		391			1.75496		0	-1.32212	1	1	2
0	1	1	0	1	3		391			1.75496		0	-1.32212	1	1	2
0	1	1	0	1	3		391			1.75496		0	-1.32212	1	1	2
0	1	1	0	1	3		391			1.75496		0	-1.32212	1	1	2
1	1	1	0	0	3	21.1827	392	0	0	5.99863	0.873404	0	-2.52003	1	0	1
1	1	1	0	0	3		392	195	0.534247	5.99863	0.789595	0	-2.52003	1	0	1
1	1	1	0	0	3	21.203	392	348	0.953425	5.99863	0.79197	0	-2.52003	1	0	1
1	1	1	0	0	3		392	530	1.45205	5.99863	0.816078	0	-2.52003	1	0	1
1	1	1	0	0	3		392	713	1.95342	5.99863	0.792356	0	-2.52003	1	0	1
1	1	1	0	0	3		392	895	2.45205	5.99863	0.808608	0	-2.52003	1	0	1
1	1	1	0	0	3	22.038	392	1099	3.01096	5.99863	0.841471	0	-2.52003	1	0	1
1	1	2	0	1	3	13.6076	393	0	0	9.02396	0.92247	0	-2.45192	2	0	3
1	1	2	0	1	3		393	196	0.536986	9.02396	0.970527	0	-2.45192	2	0	3
1	1	2	0	1	3	14.0449	393	347	0.950685	9.02396	0.939119	0	-2.45192	2	0	3
1	1	2	0	1	3		393	595	1.63014	9.02396	0.940769	0	-2.45192	2	0	3
1	1	2	0	1	3	14.1712	393	834	2.28493	9.02396	0.985535	0	-2.45192	2	0	3
1	1	2	0	1	3	13.7925	393	1169	3.20274	9.02396	0.885848	0	-2.45192	2	0	3
1	1	2	0	1	3		393			9.02396		0	-2.45192	2	0	3
0	1	1	0	1	3	15.3824	394	0	0	-10.026	1.01443	0	-2.08333	1	0	2
0	1	1	0	1	3		394	194	0.531507	-10.026	0.927163	0	-2.08333	1	0	2
0	1	1	0	1	3	15.5046	394	348	0.953425	-10.026	0.968668	0	-2.08333	1	0	2
0	1	1	0	1	3		394	546	1.49589	-10.026	1.05018	0	-2.08333	1	0	2
0	1	1	0	1	3	15.9675	394	733	2.00822	-10.026	1.00939	0	-2.08333	1	0	2
0	1	1	0	1	3		394	962	2.63562	-10.026	1.00831	0	-2.08333	1	0	2
0	1	1	0	1	3	16.2718	394	1103	3.02192	-10.026	0.96054	0	-2.08333	1	0	2
1	1	1	0	0	3	18.7565	395	0	0	7.82204	1.0991	0	-2.82452	2	0	2
1	1	1	0	0	3		395	191	0.523288	7.82204	1.23443	0	-2.82452	2	0	2
1	1	1	0	0	3	17.3486	395	346	0.947945	7.82204	1.11989	0	-2.82452	2	0	2
1	1	1	0	0	3		395	527	1.44384	7.82204	1.18731	0	-2.82452	2	0	2
1	1	1	0	0	3	17.9171	395	709	1.94247	7.82204	1.10332	0	-2.82452	2	0	2
1	1	1	0	0	3		395	893	2.44658	7.82204	1.21403	0	-2.82452	2	0	2
1	1	1	0	0	3	18.5305	395	1096	3.00274	7.82204	1.04639	0	-2.82452	2	0	2
1	1	2	0	0	3	17.1102	396	0	0	1.39904	1.2318	0	-2.52804	2	0	3
1	1	2	0	0	3		396	192	0.526027	1.39904	1.22664	0	-2.52804	2	0	3
1	1	2	0	0	3	16.8872	396	351	0.961644	1.39904	1.19082	0	-2.52804	2	0	3
1	1	2	0	0	3		396	527	1.44384	1.39904	1.16207	0	-2.52804	2	0	3
1	1	2	0	0	3	17.4419	396	709	1.94247	1.39904	1.07301	0	-2.52804	2	0	3
1	1	2	0	0	3		396	892	2.44384	1.39904	1.15776	0	-2.52804	2	0	3
1	1	2	0	0	3	15.8041	396	1096	3.00274	1.39904	1.07786	0	-2.52804	2	0	3
0	1	2	0	0	3	23.5156	397	0	0	3.86858	0.559071	0	-1.77885	2	1	4
0	1	2	0	0	3		397	197	0.539726	3.86858	0.616859	0	-1.77885	2	1	4
0	1	2	0	0	3	20.5469	397	364	0.99726	3.86858	0.622808	0	-1.77885	2	1	4
0	1	2	0	0	3		397	581	1.59178	3.86858	0.490437	0	-1.77885	2	1	4
0	1	2	0	0	3		397	770	2.10959	3.86858	0.478721	0	-1.77885	2	1	4
0	1	2	0	0	3		397	917	2.51233	3.86858	0.52954	0	-1.77885	2	1	4
0	1	2	0	0	3		397	1096	3.00274	3.86858	0.429724	0	-1.77885	2	1	4
1	1	2	0	0	3	19.3906	398	0	0	14.7023	0.835393	0	-2.20753	1	0	1
1	1	2	0	0	3		398	189	0.517808	14.7023	0.941667	0	-2.20753	1	0	1
1	1	2	0	0	3	18.4017	398	346	0.947945	14.7023	0.766856	0	-2.20753	1	0	1
1	1	2	0	0	3		398	527	1.44384	14.7023	0.798459	0	-2.20753	1	0	1
1	1	2	0	0	3	18.8125	398	812	2.22466	14.7023	0.760227	0	-2.20753	1	0	1
1	1	2	0	0	3		398	914	2.50411	14.7023	0.789126	0	-2.20753	1	0	1
1	1	2	0	0	3	19.1049	398	1164	3.18904	14.7023	0.672636	0	-2.20753	1	0	1
1	1	3	1	0	3	12.3829	399	0	0	14.3765	0.628899	0	-1.73478	2	1	3	1
1	1	3	1	0	3		399			14.3765		0	-1.73478	2	1	3	1
1	1	3	1	0	3		399			14.3765		0	-1.73478	2	1	3	1
1	1	3	1	0	3		399			14.3765		0	-1.73478	2	1	3	1
1	1	3	1	0	3		399			14.3765		0	-1.73478	2	1	3	1
1	1	3	1	0	3		399			14.3765		0	-1.73478	2	1	3	1
1	1	3	1	0	3		399			14.3765		0	-1.73478	2	1	3	1
0	1	1	0	1	3	15.7825	400	0	0	-1.10883	0.95902	0	-3.27724	3	0	3
0	1	1	0	1	3		400	204	0.558904	-1.10883	0.82851	0	-3.27724	3	0	3
0	1	1	0	1	3	15.6234	400	367	1.00548	-1.10883	0.948387	0	-3.27724	3	0	3
0	1	1	0	1	3		400	527	1.44384	-1.10883	0.785955	0	-3.27724	3	0	3
0	1	1	0	1	3	15.786	400	763	2.09041	-1.10883	0.777768	0	-3.27724	3	0	3
0	1	1	0	1	3		400	938	2.56986	-1.10883	0.771542	0	-3.27724	3	0	3
0	1	1	0	1	3	16.4393	400	1096	3.00274	-1.10883	0.774136	0	-3.27724	3	0	3
1	1	1	0	1	3	18.1811	401	0	0	1.60438	1.15546	0	-1.52244	2	1	4
1	1	1	0	1	3		401	214	0.586301	1.60438	1.1765	0	-1.52244	2	1	4
1	1	1	0	1	3	16.7996	401	351	0.961644	1.60438	1.16264	0	-1.52244	2	1	4
1	1	1	0	1	3		401	550	1.50685	1.60438	1.16436	0	-1.52244	2	1	4
1	1	1	0	1	3	18.0093	401	718	1.96712	1.60438	1.10537	0	-1.52244	2	1	4
1	1	1	0	1	3		401	910	2.49315	1.60438	1.18874	0	-1.52244	2	1	4
1	1	1	0	1	3	17.341	401	1096	3.00274	1.60438	1.15642	0	-1.52244	2	1	4
1	1	1	0	0	3	16.2101	402	0	0	4.39425	1.05212	0	-3.96234	2	0	1
1	1	1	0	0	3		402	162	0.443836	4.39425	0.869365	0	-3.96234	2	0	1
1	1	1	0	0	3	16.3961	402	358	0.980822	4.39425	0.940643	0	-3.96234	2	0	1
1	1	1	0	0	3		402	545	1.49315	4.39425	0.918639	0	-3.96234	2	0	1
1	1	1	0	0	3	15.9613	402	814	2.23014	4.39425	0.98689	0	-3.96234	2	0	1
1	1	1	0	0	3		402	909	2.49041	4.39425	1.02179	0	-3.96234	2	0	1
1	1	1	0	0	3	14.6712	402	1151	3.15342	4.39425	0.724427	0	-3.96234	2	0	1
1	1	1	0	0	3	19.442	403	0	0	10.0507	0.943962	0	-3.58974	1	0	1
1	1	1	0	0	3		403	163	0.446575	10.0507	0.928166	0	-3.58974	1	0	1
1	1	1	0	0	3	19.6314	403	454	1.24384	10.0507	0.805499	0	-3.58974	1	0	1
1	1	1	0	0	3		403	517	1.41644	10.0507	0.917595	0	-3.58974	1	0	1
1	1	1	0	0	3	19.3612	403	722	1.97808	10.0507	1.00455	0	-3.58974	1	0	1
1	1	1	0	0	3		403	980	2.68493	10.0507	1.02072	0	-3.58974	1	0	1
1	1	1	0	0	3	18.6845	403	1100	3.0137	10.0507	0.912842	0	-3.58974	1	0	1
1	1	1	0	1	3	19.5398	404	0	0	2.33812	0.887042	0	-3.26923	2	0	2
1	1	1	0	1	3		404	204	0.558904	2.33812	0.955844	0	-3.26923	2	0	2
1	1	1	0	1	3	19.3086	404	366	1.00274	2.33812	1.01662	0	-3.26923	2	0	2
1	1	1	0	1	3		404	573	1.56986	2.33812	1.01968	0	-3.26923	2	0	2
1	1	1	0	1	3	19.1641	404	763	2.09041	2.33812	1.02643	0	-3.26923	2	0	2
1	1	1	0	1	3		404	918	2.51507	2.33812	0.981541	0	-3.26923	2	0	2
1	1	1	0	1	3	19.6265	404	1135	3.10959	2.33812		0	-3.26923	2	0	2
0	1	1	0	0	3	17.2511	405	0	0	0.859684	0.797084	0	-3.4976	1	0	1
0	1	1	0	0	3		405	192	0.526027	0.859684	0.744329	0	-3.4976	1	0	1
0	1	1	0	0	3	16.9303	405	360	0.986301	0.859684	0.915182	0	-3.4976	1	0	1
0	1	1	0	0	3		405	562	1.53973	0.859684	0.824143	0	-3.4976	1	0	1
0	1	1	0	0	3	17.1485	405	709	1.94247	0.859684	0.877209	0	-3.4976	1	0	1
0	1	1	0	0	3		405	917	2.51233	0.859684	1.01839	0	-3.4976	1	0	1
0	1	1	0	0	3	17.5737	405	1092	2.99178	0.859684	0.857263	0	-3.4976	1	0	1
0	1	1	0	1	3	12.6552	406	0	0	11.7919	0.788134	0	-3.80609	2	0	1
0	1	1	0	1	3		406	218	0.59726	11.7919	0.85793	0	-3.80609	2	0	1
0	1	1	0	1	3	13.2812	406	441	1.20822	11.7919	0.727542	0	-3.80609	2	0	1
0	1	1	0	1	3		406	547	1.49863	11.7919	0.703854	0	-3.80609	2	0	1
0	1	1	0	1	3	12.9742	406	737	2.01918	11.7919	0.766235	0	-3.80609	2	0	1
0	1	1	0	1	3		406	1014	2.77808	11.7919	0.905302	0	-3.80609	2	0	1
0	1	1	0	1	3	13.0137	406	1136	3.11233	11.7919	0.889562	0	-3.80609	2	0	1
0	1	1	0	0	3	13.0109	407	0	0	12.0246	0.801456	0	-3.06891	1	0	1
0	1	1	0	0	3		407	190	0.520548	12.0246	0.89819	0	-3.06891	1	0	1
0	1	1	0	0	3	12.7038	407	350	0.958904	12.0246	0.909383	0	-3.06891	1	0	1
0	1	1	0	0	3		407	541	1.48219	12.0246	0.737883	0	-3.06891	1	0	1
0	1	1	0	0	3	12.6024	407	708	1.93973	12.0246	0.899124	0	-3.06891	1	0	1
0	1	1	0	0	3		407	910	2.49315	12.0246	0.915266	0	-3.06891	1	0	1
0	1	1	0	0	3	11.392	407	1097	3.00548	12.0246	0.866596	0	-3.06891	1	0	1
1	1	1	0	0	3	19.5763	408	0	0	0.985626	1.12415	0	-2.54808	1	0	2
1	1	1	0	0	3		408	212	0.580822	0.985626	1.10016	0	-2.54808	1	0	2
1	1	1	0	0	3	19.1244	408	350	0.958904	0.985626	1.13971	0	-2.54808	1	0	2
1	1	1	0	0	3		408	541	1.48219	0.985626	1.07786	0	-2.54808	1	0	2
1	1	1	0	0	3	19.0217	408	708	1.93973	0.985626	1.15952	0	-2.54808	1	0	2
1	1	1	0	0	3		408	915	2.50685	0.985626	1.14323	0	-2.54808	1	0	2
1	1	1	0	0	3	18.815	408	1097	3.00548	0.985626	1.11054	0	-2.54808	1	0	2
0	1	2	1	1	3	14.4507	409	0	0	3.96441	0.745535	0	-2.00721	1	0	2
0	1	2	1	1	3		409	190	0.520548	3.96441	0.759259	0	-2.00721	1	0	2
0	1	2	1	1	3	14.7265	409	364	0.99726	3.96441	0.772846	0	-2.00721	1	0	2
0	1	2	1	1	3		409	573	1.56986	3.96441	0.79537	0	-2.00721	1	0	2
0	1	2	1	1	3	14.2357	409	723	1.98082	3.96441	0.831038	0	-2.00721	1	0	2
0	1	2	1	1	3		409	985	2.69863	3.96441	0.874395	0	-2.00721	1	0	2
0	1	2	1	1	3	14.1969	409	1150	3.15068	3.96441	0.725877	0	-2.00721	1	0	2
1	1	2	0	1	3	18.541	410	0	0	11.8275	0.874398	0	-2.58814	1	0	1
1	1	2	0	1	3		410	190	0.520548	11.8275	0.870777	0	-2.58814	1	0	1
1	1	2	0	1	3	20.0146	410	350	0.958904	11.8275	0.860577	0	-2.58814	1	0	1
1	1	2	0	1	3		410	545	1.49315	11.8275	0.970262	0	-2.58814	1	0	1
1	1	2	0	1	3	18.8461	410	715	1.9589	11.8275	1.00584	0	-2.58814	1	0	1
1	1	2	0	1	3		410	911	2.49589	11.8275	0.905286	0	-2.58814	1	0	1
1	1	2	0	1	3	18.8121	410	1133	3.10411	11.8275	0.995691	0	-2.58814	1	0	1
1	1	1	0	0	3	21.6136	411	0	0	10.8583	0.739207	0	-3.28526	2	0	2
1	1	1	0	0	3		411	189	0.517808	10.8583	0.845518	0	-3.28526	2	0	2
1	1	1	0	0	3	21.8247	411	349	0.956164	10.8583	0.802054	0	-3.28526	2	0	2
1	1	1	0	0	3		411	543	1.48767	10.8583	0.891788	0	-3.28526	2	0	2
1	1	1	0	0	3	21.3742	411	734	2.01096	10.8583	0.837686	0	-3.28526	2	0	2
1	1	1	0	0	3		411	930	2.54795	10.8583	0.950066	0	-3.28526	2	0	2
1	1	1	0	0	3	21.3742	411	1097	3.00548	10.8583	0.893253	0	-3.28526	2	0	2
1	1	1	0	0	3	18.7242	412	0	0	6.04791	0.95476	0	-1.57051	2	1	4
1	1	1	0	0	3		412	189	0.517808	6.04791	0.950898	0	-1.57051	2	1	4
1	1	1	0	0	3	18.7887	412	348	0.953425	6.04791	1.03977	0	-1.57051	2	1	4
1	1	1	0	0	3		412	517	1.41644	6.04791	1.04048	0	-1.57051	2	1	4
1	1	1	0	0	3	19.9186	412	706	1.93425	6.04791	1.06502	0	-1.57051	2	1	4
1	1	1	0	0	3		412	909	2.49041	6.04791	1.03819	0	-1.57051	2	1	4
1	1	1	0	0	3	19.4021	412	1098	3.00822	6.04791	1.03927	0	-1.57051	2	1	4
0	1	1	0	0	3	16.5863	413	0	0	-4.52293	0.973766	0	-3.15705	2	0	1
0	1	1	0	0	3		413	206	0.564384	-4.52293	0.993806	0	-3.15705	2	0	1
0	1	1	0	0	3	16.5461	413	354	0.969863	-4.52293	0.915129	0	-3.15705	2	0	1
0	1	1	0	0	3		413	570	1.56164	-4.52293	0.962519	0	-3.15705	2	0	1
0	1	1	0	0	3	17.301	413	714	1.95616	-4.52293	0.959696	0	-3.15705	2	0	1
0	1	1	0	0	3		413	921	2.52329	-4.52293	0.977229	0	-3.15705	2	0	1
0	1	1	0	0	3	17.2318	413	1090	2.9863	-4.52293	0.90054	0	-3.15705	2	0	1
1	1	1	0	0	3	19.1673	414	0	0	14.9843	1.09516	0	-3.08494	1	0	1
1	1	1	0	0	3		414	189	0.517808	14.9843	1.19185	0	-3.08494	1	0	1
1	1	1	0	0	3	18.3974	414	362	0.991781	14.9843	1.17808	0	-3.08494	1	0	1
1	1	1	0	0	3		414	542	1.48493	14.9843	1.13912	0	-3.08494	1	0	1
1	1	1	0	0	3	18.1992	414	706	1.93425	14.9843	1.18823	0	-3.08494	1	0	1
1	1	1	0	0	3		414	909	2.49041	14.9843	0.996952	0	-3.08494	1	0	1
1	1	1	0	0	3	18.0011	414	1096	3.00274	14.9843	1.05918	0	-3.08494	1	0	1
1	1	2	0	0	3	22.4691	415	0	0	7.40588	0.640731	0	-2.47997	2	0	2
1	1	2	0	0	3		415	189	0.517808	7.40588	0.522058	0	-2.47997	2	0	2
1	1	2	0	0	3	19.1629	415	480	1.31507	7.40588	0.665596	0	-2.47997	2	0	2
1	1	2	0	0	3	18.8591	415	707	1.93699	7.40588	0.659227	0	-2.47997	2	0	2
1	1	2	0	0	3		415			7.40588		0	-2.47997	2	0	2
1	1	2	0	0	3		415			7.40588		0	-2.47997	2	0	2
1	1	2	0	0	3		415			7.40588		0	-2.47997	2	0	2
0	1	1	0	1	3	15.7757	416	0	0	-9.33333	0.942706	0	-2.05929	2	0	3
0	1	1	0	1	3		416	197	0.539726	-9.33333	0.749608	0	-2.05929	2	0	3
0	1	1	0	1	3	16.3602	416	354	0.969863	-9.33333	0.769884	0	-2.05929	2	0	3
0	1	1	0	1	3		416	581	1.59178	-9.33333	0.884984	0	-2.05929	2	0	3
0	1	1	0	1	3	15.4137	416	711	1.94795	-9.33333	0.88708	0	-2.05929	2	0	3
0	1	1	0	1	3		416	921	2.52329	-9.33333	0.806675	0	-2.05929	2	0	3
0	1	1	0	1	3	14.6363	416	1242	3.40274	-9.33333	0.790362	0	-2.05929	2	0	3
1	1	1	0	1	3	20.0732	417	0	0	-1.16085	0.913041	0	-3.95833	1	0	1
1	1	1	0	1	3		417	186	0.509589	-1.16085	0.900874	0	-3.95833	1	0	1
1	1	1	0	1	3	20.0772	417	346	0.947945	-1.16085	0.805395	0	-3.95833	1	0	1
1	1	1	0	1	3		417	541	1.48219	-1.16085	0.912327	0	-3.95833	1	0	1
1	1	1	0	1	3	19.9815	417	704	1.92877	-1.16085	0.87408	0	-3.95833	1	0	1
1	1	1	0	1	3		417	911	2.49589	-1.16085	0.952004	0	-3.95833	1	0	1
1	1	1	0	1	3	20.3706	417	1123	3.07671	-1.16085	0.849806	0	-3.95833	1	0	1
1	1	1	0	0	3	22.3055	418	0	0	0.602325	1.00899	0	-2.54407	1	0	1
1	1	1	0	0	3		418	186	0.509589	0.602325	0.983111	0	-2.54407	1	0	1
1	1	1	0	0	3	21.0678	418	346	0.947945	0.602325	0.985335	0	-2.54407	1	0	1
1	1	1	0	0	3		418	575	1.57534	0.602325	0.978976	0	-2.54407	1	0	1
1	1	1	0	0	3	21.701	418	704	1.92877	0.602325	1.01142	0	-2.54407	1	0	1
1	1	1	0	0	3		418	955	2.61644	0.602325	0.963136	0	-2.54407	1	0	1
1	1	1	0	0	3	21.8425	418	1129	3.09315	0.602325	1.06382	0	-2.54407	1	0	1
1	1	1	0	1	3	20.7141	419	0	0	5.59891	0.878128	0	-2.97276	1	0	1
1	1	1	0	1	3		419	189	0.517808	5.59891	0.985309	0	-2.97276	1	0	1
1	1	1	0	1	3	20.2733	419	345	0.945205	5.59891	1.02748	0	-2.97276	1	0	1
1	1	1	0	1	3		419	540	1.47945	5.59891	0.858344	0	-2.97276	1	0	1
1	1	1	0	1	3	21.3068	419	716	1.96164	5.59891	0.912437	0	-2.97276	1	0	1
1	1	1	0	1	3		419	906	2.48219	5.59891	1.01404	0	-2.97276	1	0	1
1	1	1	0	1	3	21.3224	419	1122	3.07397	5.59891	1.02023	0	-2.97276	1	0	1
0	1	1	0	1	3	15.4453	420	0	0	7.15127	1.06759	0	-2.90865	2	0	1
0	1	1	0	1	3		420	197	0.539726	7.15127	1.0513	0	-2.90865	2	0	1
0	1	1	0	1	3	15.6813	420	440	1.20548	7.15127	1.10985	0	-2.90865	2	0	1
0	1	1	0	1	3		420	540	1.47945	7.15127	1.0291	0	-2.90865	2	0	1
0	1	1	0	1	3	14.7396	420	714	1.95616	7.15127	1.12212	0	-2.90865	2	0	1
0	1	1	0	1	3		420	906	2.48219	7.15127	1.06087	0	-2.90865	2	0	1
0	1	1	0	1	3	15.1158	420	1121	3.07123	7.15127	1.05064	0	-2.90865	2	0	1
1	1	1	0	0	3	20.8269	421	0	0	3.24709	0.812821	0	-2.73237	3	0	3
1	1	1	0	0	3		421	185	0.506849	3.24709	0.775697	0	-2.73237	3	0	3
1	1	1	0	0	3	19.7578	421	345	0.945205	3.24709	0.860554	0	-2.73237	3	0	3
1	1	1	0	0	3		421	540	1.47945	3.24709	0.730613	0	-2.73237	3	0	3
1	1	1	0	0	3	19.6642	421	762	2.08767	3.24709	0.761379	0	-2.73237	3	0	3
1	1	1	0	0	3		421	909	2.49041	3.24709	0.793815	0	-2.73237	3	0	3
1	1	1	0	0	3	19.1003	421	1133	3.10411	3.24709	0.774316	0	-2.73237	3	0	3
1	1	1	0	1	3	12.6193	422	0	0	14.5736	0.742719	0	-2.35176	1	0	2
1	1	1	0	1	3		422	188	0.515068	14.5736	0.780632	0	-2.35176	1	0	2
1	1	1	0	1	3	12.3529	422	476	1.30411	14.5736	0.809616	0	-2.35176	1	0	2
1	1	1	0	1	3		422	540	1.47945	14.5736	0.780738	0	-2.35176	1	0	2
1	1	1	0	1	3	12.7561	422	706	1.93425	14.5736	0.873435	0	-2.35176	1	0	2
1	1	1	0	1	3		422	947	2.59452	14.5736	0.910634	0	-2.35176	1	0	2
1	1	1	0	1	3	13.8408	422	1121	3.07123	14.5736	0.817528	0	-2.35176	1	0	2
0	1	1	0	1	3	19.0306	423	0	0	1.23477	0.822042	0	-1.76282	1	1	3
0	1	1	0	1	3		423	185	0.506849	1.23477	0.972212	0	-1.76282	1	1	3
0	1	1	0	1	3	19.47	423	391	1.07123	1.23477	0.850612	0	-1.76282	1	1	3
0	1	1	0	1	3		423	541	1.48219	1.23477	1.10204	0	-1.76282	1	1	3
0	1	1	0	1	3	19.9181	423	706	1.93425	1.23477	0.959687	0	-1.76282	1	1	3
0	1	1	0	1	3		423	909	2.49041	1.23477	0.994509	0	-1.76282	1	1	3
0	1	1	0	1	3	19.1787	423	1121	3.07123	1.23477	0.9138	0	-1.76282	1	1	3
1	1	1	0	1	3	19.2538	424	0	0	1.97399	0.91928	0	-3.42147	1	0	1
1	1	1	0	1	3		424	266	0.728767	1.97399	0.960922	0	-3.42147	1	0	1
1	1	1	0	1	3	17.4265	424	345	0.945205	1.97399	0.957359	0	-3.42147	1	0	1
1	1	1	0	1	3		424	541	1.48219	1.97399	0.948378	0	-3.42147	1	0	1
1	1	1	0	1	3	17.474	424	728	1.99452	1.97399	0.914198	0	-3.42147	1	0	1
1	1	1	0	1	3	17.3356	424	1122	3.07397	1.97399	0.910857	0	-3.42147	1	0	1
1	1	1	0	1	3		424			1.97399		0	-3.42147	1	0	1
1	1	1	0	1	3	13.9974	425	0	0	11.6085	0.993494	0	-3.33333	2	0	2
1	1	1	0	1	3	14.0273	425	414	1.13425	11.6085	0.876184	0	-3.33333	2	0	2
1	1	1	0	1	3		425	517	1.41644	11.6085	0.843767	0	-3.33333	2	0	2
1	1	1	0	1	3	13.5802	425	729	1.99726	11.6085	1.01477	0	-3.33333	2	0	2
1	1	1	0	1	3		425	910	2.49315	11.6085	0.808381	0	-3.33333	2	0	2
1	1	1	0	1	3		425	1143	3.13151	11.6085		0	-3.33333	2	0	2
1	1	1	0	1	3		425			11.6085		0	-3.33333	2	0	2
1	1	2	0	1	3	18.6776	426	0	0	-4.846	1.14177	0	-1.27804	1	1	3
1	1	2	0	1	3		426	188	0.515068	-4.846	1.07012	0	-1.27804	1	1	3
1	1	2	0	1	3	18.5295	426	503	1.37808	-4.846	1.09345	0	-1.27804	1	1	3
1	1	2	0	1	3		426	665	1.82192	-4.846	1.09638	0	-1.27804	1	1	3
1	1	2	0	1	3	18.0011	426	728	1.99452	-4.846	1.17783	0	-1.27804	1	1	3
1	1	2	0	1	3		426	910	2.49315	-4.846	1.08742	0	-1.27804	1	1	3
1	1	2	0	1	3	18.8268	426	1121	3.07123	-4.846	0.790362	0	-1.27804	1	1	3
0	1	1	1	1	3	12.9477	427	0	0	-1.88912	0.875799	0	-4.48718	2	0	1
0	1	1	1	1	3		427	187	0.512329	-1.88912	0.858919	0	-4.48718	2	0	1
0	1	1	1	1	3	12.2611	427	348	0.953425	-1.88912	0.884844	0	-4.48718	2	0	1
0	1	1	1	1	3		427	540	1.47945	-1.88912	0.836035	0	-4.48718	2	0	1
0	1	1	1	1	3	12.7905	427	715	1.9589	-1.88912	0.900188	0	-4.48718	2	0	1
0	1	1	1	1	3		427	947	2.59452	-1.88912	0.863478	0	-4.48718	2	0	1
0	1	1	1	1	3	12.0465	427	1163	3.1863	-1.88912	0.870246	0	-4.48718	2	0	1
1	1	1	0	0	3	18.3379	428	0	0	9.39083	1.01897	0	-2.41987	2	0	2
1	1	1	0	0	3		428	184	0.50411	9.39083	0.907501	0	-2.41987	2	0	2
1	1	1	0	0	3	17.9224	428	345	0.945205	9.39083	0.878573	0	-2.41987	2	0	2
1	1	1	0	0	3		428	540	1.47945	9.39083	1.03858	0	-2.41987	2	0	2
1	1	1	0	0	3	18.9751	428	706	1.93425	9.39083	0.9319	0	-2.41987	2	0	2
1	1	1	0	0	3		428	909	2.49041	9.39083	0.995259	0	-2.41987	2	0	2
1	1	1	0	0	3	19.1484	428	1121	3.07123	9.39083	0.935567	0	-2.41987	2	0	2
1	1	1	0	0	3	16.5048	429	0	0	1.88364	1.02822	0	-2.00321	2	0	4
1	1	1	0	0	3		429	187	0.512329	1.88364	1.02322	0	-2.00321	2	0	4
1	1	1	0	0	3	16.0771	429	345	0.945205	1.88364	1.08199	0	-2.00321	2	0	4
1	1	1	0	0	3		429	541	1.48219	1.88364	1.03432	0	-2.00321	2	0	4
1	1	1	0	0	3	17.343	429	714	1.95616	1.88364	0.99779	0	-2.00321	2	0	4
1	1	1	0	0	3		429	909	2.49041	1.88364	1.07518	0	-2.00321	2	0	4
1	1	1	0	0	3	17.1985	429	1121	3.07123	1.88364	0.995847	0	-2.00321	2	0	4
0	1	2	0	1	3	14.1182	430	0	0	-0.172485	0.775942	0	-3.60978	2	0	1
0	1	2	0	1	3		430	187	0.512329	-0.172485	0.649583	0	-3.60978	2	0	1
0	1	2	0	1	3	13.8199	430	432	1.18356	-0.172485	0.713559	0	-3.60978	2	0	1
0	1	2	0	1	3		430	580	1.58904	-0.172485	0.662992	0	-3.60978	2	0	1
0	1	2	0	1	3	13.8342	430	757	2.07397	-0.172485	0.6303	0	-3.60978	2	0	1
0	1	2	0	1	3		430	978	2.67945	-0.172485	0.787751	0	-3.60978	2	0	1
0	1	2	0	1	3	15.6599	430	1122	3.07397	-0.172485	0.715131	0	-3.60978	2	0	1
0	1	1	0	0	3	15.048	431	0	0	6.35455	1.00183	0	-3.12099	2	0	1
0	1	1	0	0	3		431	287	0.786301	6.35455	1.04346	0	-3.12099	2	0	1
0	1	1	0	0	3	14.9514	431	411	1.12603	6.35455	0.945763	0	-3.12099	2	0	1
0	1	1	0	0	3		431	533	1.46027	6.35455	0.959034	0	-3.12099	2	0	1
0	1	1	0	0	3	14.5442	431	708	1.93973	6.35455	0.956134	0	-3.12099	2	0	1
0	1	1	0	0	3		431	905	2.47945	6.35455	0.999473	0	-3.12099	2	0	1
0	1	1	0	0	3	15.2035	431	1128	3.09041	6.35455	1.04744	0	-3.12099	2	0	1
1	1	1	0	0	3	21.2941	432	0	0	10.4723	0.943657	0	-4.40705	2	0	1
1	1	1	0	0	3		432	186	0.509589	10.4723	0.998939	0	-4.40705	2	0	1
1	1	1	0	0	3	21.7334	432	421	1.15342	10.4723	0.881289	0	-4.40705	2	0	1
1	1	1	0	0	3		432	540	1.47945	10.4723	0.920655	0	-4.40705	2	0	1
1	1	1	0	0	3	21.7004	432	705	1.93151	10.4723	0.938492	0	-4.40705	2	0	1
1	1	1	0	0	3		432	909	2.49041	10.4723	0.919451	0	-4.40705	2	0	1
1	1	1	0	0	3	20.5443	432	1125	3.08219	10.4723	0.819753	0	-4.40705	2	0	1
0	1	1	0	0	3	18.604	433	0	0	-2.95688	0.864391	0	-3.81811	2	0	1
0	1	1	0	0	3	17.6465	433	343	0.939726	-2.95688	0.79871	0	-3.81811	2	0	1
0	1	1	0	0	3		433	539	1.47671	-2.95688	0.848557	0	-3.81811	2	0	1
0	1	1	0	0	3	18.4775	433	789	2.16164	-2.95688	0.786217	0	-3.81811	2	0	1
0	1	1	0	0	3	18.1936	433	1179	3.23014	-2.95688	0.839608	0	-3.81811	2	0	1
0	1	1	0	0	3		433			-2.95688		0	-3.81811	2	0	1
0	1	1	0	0	3		433			-2.95688		0	-3.81811	2	0	1
1	1	1	0	0	3	19.5179	434	0	0	1.15811	0.849263	0	-2.23958	1	0	2
1	1	1	0	0	3		434	185	0.506849	1.15811	0.86136	0	-2.23958	1	0	2
1	1	1	0	0	3	19.2257	434	340	0.931507	1.15811	0.863308	0	-2.23958	1	0	2
1	1	1	0	0	3		434	539	1.47671	1.15811	0.8461	0	-2.23958	1	0	2
1	1	1	0	0	3	19.4302	434	704	1.92877	1.15811	0.844194	0	-2.23958	1	0	2
1	1	1	0	0	3		434	909	2.49041	1.15811	0.904247	0	-2.23958	1	0	2
1	1	1	0	0	3	18.9335	434	1120	3.06849	1.15811	0.857333	0	-2.23958	1	0	2
0	1	2	1	0	3	16.4014	435	0	0	7.1759	0.831244	0	-2.79647	2	0	2
0	1	2	1	0	3		435	186	0.509589	7.1759	0.867373	0	-2.79647	2	0	2
0	1	2	1	0	3	15.9762	435	346	0.947945	7.1759	0.90029	0	-2.79647	2	0	2
0	1	2	1	0	3		435	546	1.49589	7.1759	0.72929	0	-2.79647	2	0	2
0	1	2	1	0	3	15.5363	435	753	2.06301	7.1759	0.73248	0	-2.79647	2	0	2
0	1	2	1	0	3		435	924	2.53151	7.1759	0.713872	0	-2.79647	2	0	2
0	1	2	1	0	3	16.0554	435	1169	3.20274	7.1759		0	-2.79647	2	0	2
1	1	1	0	0	3	19.5592	436	0	0	-2.34634	1.06509	0	-2.34375	1	0	1
1	1	1	0	0	3		436	183	0.50137	-2.34634	1.10425	0	-2.34375	1	0	1
1	1	1	0	0	3	19.0351	436	430	1.17808	-2.34634	1.0998	0	-2.34375	1	0	1
1	1	1	0	0	3		436	539	1.47671	-2.34634	1.0431	0	-2.34375	1	0	1
1	1	1	0	0	3	18.4816	436	701	1.92055	-2.34634	1.1116	0	-2.34375	1	0	1
1	1	1	0	0	3	19.2121	436	1148	3.14521	-2.34634	1.05157	0	-2.34375	1	0	1
1	1	1	0	0	3		436			-2.34634		0	-2.34375	1	0	1
1	1	1	0	1	3	15.4931	437	0	0	10.4668	0.729976	0	-3.25721	2	0	2
1	1	1	0	1	3		437	183	0.50137	10.4668	0.868223	0	-3.25721	2	0	2
1	1	1	0	1	3	15.522	437	381	1.04384	10.4668	0.838194	0	-3.25721	2	0	2
1	1	1	0	1	3		437	540	1.47945	10.4668	0.854525	0	-3.25721	2	0	2
[truncated: 1,676 more rows]
